# Supplementary material for: Not So Dead Genes—Retrocopies as Regulators of Their Disease-Related Progenitors and Hosts
Source: Cells. 2021 Apr 15;10(4):912. doi: 10.3390/cells10040912 (PMC8071448; doi:10.3390/cells10040912)
Supplement: Supplementary file 1 [file cells-10-00912-s001.zip]

Archive with 1 entries (1 files):
- cells-1155355-supplementary.xlsx
