# Supplementary material for: Not So Dead Genes—Retrocopies as Regulators of Their Disease-Related Progenitors and Hosts
Source: Cells. 2021 Apr 15;10(4):912. doi: 10.3390/cells10040912 (PMC8071448; doi:10.3390/cells10040912)
Supplement: Supplementary file 1 [file cells-10-00912-s001.zip › cells-1155355-supplementary.xlsx]

## Sheet: S_Table_1
Supplementary Table 1. Retrocopies as potential regulators of parental genes associated with diseases.
*RetrogeneDB ID from database published by Rosikiewicz et al. 2017; **predictions from Kubiak et al. 2020 (only functions with |rho|>=0.25 were analyzed)
Retrocopy		Parental gene		Potential function			Disease associated with parental gene
RetrogeneDB ID*	Retrocopy status	Parental ENSEMBL ID	Parental symbol	miRNA sponges**	trans-NATs**	Fusion transctipts**	MIM morbid accession	MIM morbid description	Anatomical Classification (MalaCards: Human Disease Database)	Global Classification (MalaCards: Human Disease Database)
retro_hsap_221	KNOWN_PSEUDOGENE	ENSG00000108518	PFN1	yes	-	-	614808	AMYOTROPHIC LATERAL SCLEROSIS 18; ALS18	Neuronal diseases; Respiratory diseases; Mental diseases	Genetic diseases; Rare diseases; Metabolic diseases
retro_hsap_223	KNOWN_PSEUDOGENE	ENSG00000108518	PFN1	yes	-	-	614808	AMYOTROPHIC LATERAL SCLEROSIS 18; ALS18	Neuronal diseases; Respiratory diseases; Mental diseases	Genetic diseases; Rare diseases; Metabolic diseases
retro_hsap_447	KNOWN_PSEUDOGENE	ENSG00000108518	PFN1	yes	-	-	614808	AMYOTROPHIC LATERAL SCLEROSIS 18; ALS18	Neuronal diseases; Respiratory diseases; Mental diseases	Genetic diseases; Rare diseases; Metabolic diseases
retro_hsap_1042	KNOWN_PSEUDOGENE	ENSG00000135486	HNRNPA1	yes	-	-	615426	AMYOTROPHIC LATERAL SCLEROSIS 20; ALS20	Neuronal diseases; Respiratory diseases; Mental diseases	Genetic diseases; Rare diseases; Metabolic diseases
retro_hsap_1711	KNOWN_PSEUDOGENE	ENSG00000135486	HNRNPA1	yes	-	-	615426	AMYOTROPHIC LATERAL SCLEROSIS 20; ALS20	Neuronal diseases; Respiratory diseases; Mental diseases	Genetic diseases; Rare diseases; Metabolic diseases
retro_hsap_2029	KNOWN_PSEUDOGENE	ENSG00000135486	HNRNPA1	yes	-	-	615426	AMYOTROPHIC LATERAL SCLEROSIS 20; ALS20	Neuronal diseases; Respiratory diseases; Mental diseases	Genetic diseases; Rare diseases; Metabolic diseases
retro_hsap_291	KNOWN_PSEUDOGENE	ENSG00000135486	HNRNPA1	yes	-	-	615426	AMYOTROPHIC LATERAL SCLEROSIS 20; ALS20	Neuronal diseases; Respiratory diseases; Mental diseases	Genetic diseases; Rare diseases; Metabolic diseases
retro_hsap_4282	KNOWN_PSEUDOGENE	ENSG00000135486	HNRNPA1	yes	-	-	615426	AMYOTROPHIC LATERAL SCLEROSIS 20; ALS20	Neuronal diseases; Respiratory diseases; Mental diseases	Genetic diseases; Rare diseases; Metabolic diseases
retro_hsap_2401	KNOWN_PSEUDOGENE	ENSG00000005302	MSL3	yes	-	-	301032	BASILICATA-AKHTAR SYNDROME; MRXSBA;;MENTAL RETARDATION, X-LINKED, SYNDROMIC, BASILICATA-AKHTAR TYPE;;MENTAL RETARDATION, X-LINKED, SYNDROMIC 36; MRXS36	Mental diseases; Neuronal diseases; Bone diseases	Genetic diseases
retro_hsap_3750	KNOWN_PSEUDOGENE	ENSG00000167085	PHB	yes	-	-	114480	BREAST CANCER;;BREAST CANCER, FAMILIAL BREAST CANCER, FAMILIAL MALE, INCLUDED	Reproductive diseases; Skin diseases; Immune diseases	Genetic diseases; Rare diseases; Cancer diseases
retro_hsap_3868	KNOWN_PSEUDOGENE	ENSG00000167085	PHB	yes	-	-	114480	BREAST CANCER;;BREAST CANCER, FAMILIAL BREAST CANCER, FAMILIAL MALE, INCLUDED	Reproductive diseases; Skin diseases; Immune diseases	Genetic diseases; Rare diseases; Cancer diseases
retro_hsap_776	KNOWN_PSEUDOGENE	ENSG00000167085	PHB	yes	-	-	114480	BREAST CANCER;;BREAST CANCER, FAMILIAL BREAST CANCER, FAMILIAL MALE, INCLUDED	Reproductive diseases; Skin diseases; Immune diseases	Genetic diseases; Rare diseases; Cancer diseases
retro_hsap_1339	KNOWN_PSEUDOGENE	ENSG00000101421	CHMP4B	-	-	yes	605387	CATARACT 31, MULTIPLE TYPES; CTRCT31;;CATARACT, POSTERIOR POLAR, 3; CTPP3; CPP3	Neuronal diseases; Eye diseases; Nephrological diseases; Oral diseases	Genetic diseases; Rare diseases; Metabolic diseases; Fetal diseases
retro_hsap_119	KNOWN_PSEUDOGENE	ENSG00000164587	RPS14	yes	-	-	153550	CHROMOSOME 5q DELETION SYNDROME;;5q- SYNDROME;;MACROCYTIC ANEMIA, REFRACTORY, DUE TO 5q DELETION; MAR MEGAKARYOCYTES, UNILOBULAR NUCLEATED, INCLUDED	Blood diseases; Bone diseases; Immune diseases	Genetic diseases; Rare diseases; Cancer diseases
retro_hsap_2353	KNOWN_PSEUDOGENE	ENSG00000111057	KRT18	-	yes	-	118900	CIRRHOSIS, FAMILIAL	Liver diseases	Genetic diseases
retro_hsap_2353	KNOWN_PSEUDOGENE	ENSG00000111057	KRT18	-	yes	-	215600	CIRRHOSIS, FAMILIAL CIRRHOSIS, FAMILIAL, WITH PULMONARY HYPERTENSION, INCLUDED;;INDIAN CHILDHOOD CIRRHOSIS, INCLUDED; ICC, INCLUDED;;SEN SYNDROME, INCLUDED;;COPPER-OVERLOAD CIRRHOSIS, INCLUDED;;ENDEMIC TYROLEAN INFANTILE CIRRHOSIS, INCLUDED; ETIC, I /.../D;;COPPER TOXICOSIS, IDIOPATHIC, INCLUDED; ICT, INCLUDED;;CIRRHOSIS, CRYPTOGENIC, INCLUDED;;CIRRHOSIS, NONCRYPTOGENIC, SUSCEPTIBILITY TO, INCLUD…	Liver diseases; Cardiovascular diseases; Respiratory diseases; Blood diseases	Genetic diseases
retro_hsap_2047	KNOWN_PSEUDOGENE	ENSG00000100075	SLC25A1	-	yes	-	615182	COMBINED D-2- AND L-2-HYDROXYGLUTARIC ACIDURIA; D2L2AD	Neuronal diseases; Muscle diseases	Genetic diseases; Metabolic diseases; Rare diseases
retro_hsap_4762	KNOWN_PSEUDOGENE	ENSG00000157869	RAB28	-	yes	-	615374	CONE-ROD DYSTROPHY 18; CORD18	Neuronal diseases; Eye diseases	Genetic diseases; Rare diseases
retro_hsap_3725	KNOWN_PSEUDOGENE	ENSG00000131462	TUBG1	-	-	yes	615412	CORTICAL DYSPLASIA, COMPLEX, WITH OTHER BRAIN MALFORMATIONS 4; CDCBM4	Neuronal diseases; Eye diseases; Mental diseases	Genetic diseases; Rare diseases; Fetal diseases
retro_hsap_4096	KNOWN_PSEUDOGENE	ENSG00000073792	IGF2BP2	yes	-	-	125853	DIABETES MELLITUS, NONINSULIN-DEPENDENT; NIDDM;;DIABETES MELLITUS, TYPE II; T2D;;NONINSULIN-DEPENDENT DIABETES MELLITUS;;MATURITY-ONSET DIABETES INSULIN RESISTANCE, SUSCEPTIBILITY TO, INCLUDED;;DIABETES MELLITUS, TYPE 2, PROTECTION AGAINST, INCLUDED	Endocrine diseases	Genetic diseases; Metabolic diseases
retro_hsap_3324	KNOWN_PSEUDOGENE	ENSG00000161970	RPL26	yes	-	-	614900	DIAMOND-BLACKFAN ANEMIA 11; DBA11	Blood diseases; Bone diseases; Immune diseases	Genetic diseases; Rare diseases; Metabolic diseases; Fetal diseases
retro_hsap_1725	KNOWN_PSEUDOGENE	ENSG00000233927	RPS28	yes	-	-	606164	DIAMOND-BLACKFAN ANEMIA 15 WITH MANDIBULOFACIAL DYSOSTOSIS; DBA15	Blood diseases; Bone diseases; Immune diseases	Genetic diseases
retro_hsap_2220	KNOWN_PSEUDOGENE	ENSG00000233927	RPS28	yes	-	-	606164	DIAMOND-BLACKFAN ANEMIA 15 WITH MANDIBULOFACIAL DYSOSTOSIS; DBA15	Blood diseases; Bone diseases; Immune diseases	Genetic diseases
retro_hsap_799	KNOWN_PSEUDOGENE	ENSG00000233927	RPS28	yes	-	-	606164	DIAMOND-BLACKFAN ANEMIA 15 WITH MANDIBULOFACIAL DYSOSTOSIS; DBA15	Blood diseases; Bone diseases; Immune diseases	Genetic diseases
retro_hsap_3794	KNOWN_PSEUDOGENE	ENSG00000063177	RPL18	-	yes	-	618310	DIAMOND-BLACKFAN ANEMIA 18; DBA18	Blood diseases; Bone diseases; Immune diseases	Genetic diseases; Rare diseases; Metabolic diseases; Fetal diseases
retro_hsap_3579	KNOWN_PSEUDOGENE	ENSG00000136942	RPL35	yes	yes	-	618312	DIAMOND-BLACKFAN ANEMIA 19; DBA19	Blood diseases; Bone diseases; Immune diseases	Genetic diseases; Rare diseases; Metabolic diseases; Fetal diseases
retro_hsap_1539	KNOWN_PSEUDOGENE	ENSG00000122406	RPL5	yes	-	-	612561	DIAMOND-BLACKFAN ANEMIA 6; DBA6;;AASE-SMITH SYNDROME II	Blood diseases; Bone diseases; Immune diseases	Genetic diseases; Rare diseases; Metabolic diseases; Fetal diseases
retro_hsap_111	KNOWN_PSEUDOGENE	ENSG00000171863	RPS7	yes	-	-	612563	DIAMOND-BLACKFAN ANEMIA 8; DBA8	Blood diseases; Bone diseases; Immune diseases	Genetic diseases; Rare diseases; Metabolic diseases; Fetal diseases
retro_hsap_112	KNOWN_PSEUDOGENE	ENSG00000171863	RPS7	yes	-	-	612563	DIAMOND-BLACKFAN ANEMIA 8; DBA8	Blood diseases; Bone diseases; Immune diseases	Genetic diseases; Rare diseases; Metabolic diseases; Fetal diseases
retro_hsap_1737	KNOWN_PSEUDOGENE	ENSG00000171863	RPS7	yes	-	-	612563	DIAMOND-BLACKFAN ANEMIA 8; DBA8	Blood diseases; Bone diseases; Immune diseases	Genetic diseases; Rare diseases; Metabolic diseases; Fetal diseases
retro_hsap_848	KNOWN_PSEUDOGENE	ENSG00000135821	GLUL	yes	-	-	610015	GLUTAMINE DEFICIENCY, CONGENITAL;;GLUTAMINE SYNTHASE DEFICIENCY, CONGENITAL SYSTEMIC	Neuronal diseases; Nephrological diseases	Genetic diseases; Rare diseases; Metabolic diseases
retro_hsap_2953	KNOWN_PSEUDOGENE	ENSG00000145020	AMT	-	yes	-	605899	GLYCINE ENCEPHALOPATHY; GCE;;HYPERGLYCINEMIA, NONKETOTIC; NKH HYPERGLYCINEMIA, TRANSIENT NEONATAL, INCLUDED; TNH, INCLUDED	Neuronal diseases; Eye diseases; Respiratory diseases	Genetic diseases; Rare diseases; Metabolic diseases
retro_hsap_465	KNOWN_PSEUDOGENE	ENSG00000140905	GCSH	yes	-	-	605899	GLYCINE ENCEPHALOPATHY; GCE;;HYPERGLYCINEMIA, NONKETOTIC; NKH HYPERGLYCINEMIA, TRANSIENT NEONATAL, INCLUDED; TNH, INCLUDED	Neuronal diseases; Eye diseases; Respiratory diseases	Genetic diseases; Rare diseases; Metabolic diseases
retro_hsap_323	KNOWN_PSEUDOGENE	ENSG00000134333	LDHA	-	yes	-	612933	GLYCOGEN STORAGE DISEASE XI; GSD11;;GSD XI;;LACTATE DEHYDROGENASE A DEFICIENCY	Neuronal diseases; Liver diseases; Nephrological diseases; Gastrointestinal diseases	Genetic diseases; Rare diseases; Metabolic diseases
retro_hsap_316	KNOWN_PSEUDOGENE	ENSG00000167996	FTH1	yes	-	-	615517	HEMOCHROMATOSIS, TYPE 5; HFE5;;IRON OVERLOAD, AUTOSOMAL DOMINANT	Liver diseases; Skin diseases; Cardiovascular diseases; Endocrine diseases	Genetic diseases; Rare diseases; Metabolic diseases
retro_hsap_1663	KNOWN_PSEUDOGENE	ENSG00000122026	RPL21	yes	-	-	615885	HYPOTRICHOSIS 12; HYPT12	Eye diseases; Oral diseases	Genetic diseases; Rare diseases
retro_hsap_1757	KNOWN_PSEUDOGENE	ENSG00000122026	RPL21	yes	-	-	615885	HYPOTRICHOSIS 12; HYPT12	Eye diseases; Oral diseases	Genetic diseases; Rare diseases
retro_hsap_2266	KNOWN_PSEUDOGENE	ENSG00000122026	RPL21	yes	-	-	615885	HYPOTRICHOSIS 12; HYPT12	Eye diseases; Oral diseases	Genetic diseases; Rare diseases
retro_hsap_3094	KNOWN_PSEUDOGENE	ENSG00000122026	RPL21	yes	yes	-	615885	HYPOTRICHOSIS 12; HYPT12	Eye diseases; Oral diseases	Genetic diseases; Rare diseases
retro_hsap_3705	KNOWN_PSEUDOGENE	ENSG00000122026	RPL21	yes	-	-	615885	HYPOTRICHOSIS 12; HYPT12	Eye diseases; Oral diseases	Genetic diseases; Rare diseases
retro_hsap_4302	KNOWN_PSEUDOGENE	ENSG00000122026	RPL21	yes	-	-	615885	HYPOTRICHOSIS 12; HYPT12	Eye diseases; Oral diseases	Genetic diseases; Rare diseases
retro_hsap_503	KNOWN_PSEUDOGENE	ENSG00000122026	RPL21	yes	-	-	615885	HYPOTRICHOSIS 12; HYPT12	Eye diseases; Oral diseases	Genetic diseases; Rare diseases
retro_hsap_738	KNOWN_PSEUDOGENE	ENSG00000122026	RPL21	yes	-	-	615885	HYPOTRICHOSIS 12; HYPT12	Eye diseases; Oral diseases	Genetic diseases; Rare diseases
retro_hsap_1042	KNOWN_PSEUDOGENE	ENSG00000135486	HNRNPA1	yes	-	-	615424	INCLUSION BODY MYOPATHY WITH EARLY-ONSET PAGET DISEASE WITH OR WITHOUT FRONTOTEMPORAL DEMENTIA 3; IBMPFD3;;MULTISYSTEM PROTEINOPATHY 3; MSP3	Bone diseases; Mental diseases	Genetic diseases
retro_hsap_1711	KNOWN_PSEUDOGENE	ENSG00000135486	HNRNPA1	yes	-	-	615424	INCLUSION BODY MYOPATHY WITH EARLY-ONSET PAGET DISEASE WITH OR WITHOUT FRONTOTEMPORAL DEMENTIA 3; IBMPFD3;;MULTISYSTEM PROTEINOPATHY 3; MSP3	Bone diseases; Mental diseases	Genetic diseases
retro_hsap_2029	KNOWN_PSEUDOGENE	ENSG00000135486	HNRNPA1	yes	-	-	615424	INCLUSION BODY MYOPATHY WITH EARLY-ONSET PAGET DISEASE WITH OR WITHOUT FRONTOTEMPORAL DEMENTIA 3; IBMPFD3;;MULTISYSTEM PROTEINOPATHY 3; MSP3	Bone diseases; Mental diseases	Genetic diseases
retro_hsap_291	KNOWN_PSEUDOGENE	ENSG00000135486	HNRNPA1	yes	-	-	615424	INCLUSION BODY MYOPATHY WITH EARLY-ONSET PAGET DISEASE WITH OR WITHOUT FRONTOTEMPORAL DEMENTIA 3; IBMPFD3;;MULTISYSTEM PROTEINOPATHY 3; MSP3	Bone diseases; Mental diseases	Genetic diseases
retro_hsap_4282	KNOWN_PSEUDOGENE	ENSG00000135486	HNRNPA1	yes	-	-	615424	INCLUSION BODY MYOPATHY WITH EARLY-ONSET PAGET DISEASE WITH OR WITHOUT FRONTOTEMPORAL DEMENTIA 3; IBMPFD3;;MULTISYSTEM PROTEINOPATHY 3; MSP3	Bone diseases; Mental diseases	Genetic diseases
retro_hsap_3817	KNOWN_PSEUDOGENE	ENSG00000181163	NPM1	-	-	yes	601626	LEUKEMIA, ACUTE MYELOID; AML;;LEUKEMIA, ACUTE MYELOGENOUS LEUKEMIA, ACUTE MYELOID, SUSCEPTIBILITY TO, INCLUDED	Blood diseases; Immune diseases	Genetic diseases; Rare diseases; Cancer diseases
retro_hsap_961	KNOWN_PSEUDOGENE	ENSG00000181163	NPM1	yes	-	-	601626	LEUKEMIA, ACUTE MYELOID; AML;;LEUKEMIA, ACUTE MYELOGENOUS LEUKEMIA, ACUTE MYELOID, SUSCEPTIBILITY TO, INCLUDED	Blood diseases; Immune diseases	Genetic diseases; Rare diseases; Cancer diseases
retro_hsap_3151	KNOWN_PSEUDOGENE	ENSG00000144381	HSPD1	-	-	yes	612233	LEUKODYSTROPHY, HYPOMYELINATING, 4; HLD4;;MITOCHONDRIAL HSP60 CHAPERONOPATHY;;MITCHAP60 DISEASE	Neuronal diseases; Eye diseases	Genetic diseases; Rare diseases; Fetal diseases
retro_hsap_2713	KNOWN_PSEUDOGENE	ENSG00000086232	EIF2AK1	-	yes	-	618878	LEUKOENCEPHALOPATHY, MOTOR DELAY, SPASTICITY, AND DYSARTHRIA SYNDROME; LEMSPAD;;LEMSPAD SYNDROME	Not classified	Genetic diseases
retro_hsap_2144	KNOWN_PSEUDOGENE	ENSG00000007168	PAFAH1B1	yes	-	-	607432	LISSENCEPHALY 1; LIS1;;LISSENCEPHALY SEQUENCE, ISOLATED; ILS;;LISSENCEPHALY, CLASSIC SUBCORTICAL LAMINAR HETEROTOPIA, INCLUDED; SCLH, INCLUDED;;SUBCORTICAL BAND HETEROTOPIA, INCLUDED; SBH, INCLUDED	Neuronal diseases; Respiratory diseases; Muscle diseases; Mental diseases	Genetic diseases; Rare diseases; Fetal diseases
retro_hsap_2292	KNOWN_PSEUDOGENE	ENSG00000007168	PAFAH1B1	yes	-	-	607432	LISSENCEPHALY 1; LIS1;;LISSENCEPHALY SEQUENCE, ISOLATED; ILS;;LISSENCEPHALY, CLASSIC SUBCORTICAL LAMINAR HETEROTOPIA, INCLUDED; SCLH, INCLUDED;;SUBCORTICAL BAND HETEROTOPIA, INCLUDED; SBH, INCLUDED	Neuronal diseases; Respiratory diseases; Muscle diseases; Mental diseases	Genetic diseases; Rare diseases; Fetal diseases
retro_hsap_1927	KNOWN_PSEUDOGENE	ENSG00000228716	DHFR	yes	-	-	613839	MEGALOBLASTIC ANEMIA DUE TO DIHYDROFOLATE REDUCTASE DEFICIENCY;;DHFR DEFICIENCY	Neuronal diseases; Blood diseases	Genetic diseases; Rare diseases; Metabolic diseases
retro_hsap_3036	KNOWN_PSEUDOGENE	ENSG00000136238	RAC1	yes	-	-	617751	MENTAL RETARDATION, AUTOSOMAL DOMINANT 48; MRD48	Mental diseases; Neuronal diseases; Eye diseases; Skin diseases; Gastrointestinal diseases; Ear diseases	Genetic diseases; Rare diseases; Metabolic diseases; Fetal diseases
retro_hsap_1823	KNOWN_PSEUDOGENE	ENSG00000146872	TLK2	yes	-	-	618050	MENTAL RETARDATION, AUTOSOMAL DOMINANT 57; MRD57	Gastrointestinal diseases; Neuronal diseases; Mental diseases; Eye diseases; Skin diseases; Ear diseases	Genetic diseases; Rare diseases; Metabolic diseases; Fetal diseases
retro_hsap_1120	KNOWN_PSEUDOGENE	ENSG00000111752	PHC1	yes	-	-	615414	MICROCEPHALY 11, PRIMARY, AUTOSOMAL RECESSIVE; MCPH11	Neuronal diseases; Eye diseases; Mental diseases	Genetic diseases; Rare diseases; Fetal diseases
retro_hsap_1772	KNOWN_PSEUDOGENE	ENSG00000166136	NDUFB8	-	-	yes	618252	MITOCHONDRIAL COMPLEX I DEFICIENCY, NUCLEAR TYPE 32; MC1DN32	Not classified	Genetic diseases
retro_hsap_2068	KNOWN_PSEUDOGENE	ENSG00000178127	NDUFV2	yes	-	-	618229	MITOCHONDRIAL COMPLEX I DEFICIENCY, NUCLEAR TYPE 7; MC1DN7	Not classified	Genetic diseases
retro_hsap_4032	KNOWN_PSEUDOGENE	ENSG00000126267	COX6B1	-	-	yes	220110	MITOCHONDRIAL COMPLEX IV DEFICIENCY;;CYTOCHROME c OXIDASE DEFICIENCY;;COX DEFICIENCY	Metabolic disorders	Genetic diseases; Rare diseases; Metabolic diseases
retro_hsap_2400	KNOWN_PSEUDOGENE	ENSG00000105993	DNAJB6	-	yes	-	603511	MUSCULAR DYSTROPHY, LIMB-GIRDLE, AUTOSOMAL DOMINANT 1; LGMDD1;;MUSCULAR DYSTROPHY, LIMB-GIRDLE, TYPE 1E; LGMD1E;;MUSCULAR DYSTROPHY, LIMB-GIRDLE, TYPE 1D, FORMERLY; LGMD1D, FORMERLY	Neuronal diseases Muscle diseases	Genetic diseases; Rare diseases; Metabolic diseases
retro_hsap_2047	KNOWN_PSEUDOGENE	ENSG00000100075	SLC25A1	-	yes	-	618197	MYASTHENIC SYNDROME, CONGENITAL, 23, PRESYNAPTIC; CMS23	Neuronal diseases Eye diseases	Genetic diseases; Fetal diseases; Rare diseases
retro_hsap_4923	KNOWN_PSEUDOGENE	ENSG00000100902	PSMA6	yes	-	-	608446	MYOCARDIAL INFARCTION, SUSCEPTIBILITY TO MYOCARDIAL INFARCTION, SUSCEPTIBILITY TO, 1, INCLUDED; MCI1, INCLUDED;;MYOCARDIAL INFARCTION, PROTECTION AGAINST, INCLUDED	Cardiovascular diseases	Genetic diseases
retro_hsap_4205	KNOWN_PSEUDOGENE	ENSG00000174373	RALGAPA1	yes	-	-	618797	NEURODEVELOPMENTAL DISORDER WITH HYPOTONIA, NEONATAL RESPIRATORY INSUFFICIENCY, AND THERMODYSREGULATION; NEDHRIT	Neuronal diseases	Genetic diseases
retro_hsap_574	KNOWN_PSEUDOGENE	ENSG00000077380	DYNC1I2	yes	-	-	618492	NEURODEVELOPMENTAL DISORDER WITH MICROCEPHALY AND STRUCTURAL BRAIN ANOMALIES; NEDMIBA	Neuronal diseases	Genetic diseases
retro_hsap_3753	KNOWN_PSEUDOGENE	ENSG00000143222	UFC1	-	yes	-	618076	NEURODEVELOPMENTAL DISORDER WITH SPASTICITY AND POOR GROWTH; NEDSG	Neuronal diseases	Genetic diseases
retro_hsap_2007	KNOWN_PSEUDOGENE	ENSG00000116030	SUMO1	yes	-	-	613705	OROFACIAL CLEFT 10; OFC10;;CLEFT LIP WITH OR WITHOUT CLEFT PALATE, NONSYNDROMIC, 10	Not classified	Genetic diseases; Fetal diseases; Rare diseases
retro_hsap_240	KNOWN_PSEUDOGENE	ENSG00000116030	SUMO1	yes	-	-	613705	OROFACIAL CLEFT 10; OFC10;;CLEFT LIP WITH OR WITHOUT CLEFT PALATE, NONSYNDROMIC, 10	Not classified	Genetic diseases; Fetal diseases; Rare diseases
retro_hsap_4151	KNOWN_PSEUDOGENE	ENSG00000149257	SERPINH1	yes	-	-	613848	OSTEOGENESIS IMPERFECTA, TYPE X; OI10;;OI, TYPE X	Bone diseases; Eye diseases; Oral diseases; Neuronal diseases	Genetic diseases; Rare diseases; Fetal diseases
retro_hsap_407	KNOWN_PSEUDOGENE	ENSG00000119689	DLST	yes	-	-	618475	PARAGANGLIOMAS 7; PGL7	Ear diseases; Endocrine diseases	Genetic diseases; Rare diseases; Cancer diseases
retro_hsap_116	KNOWN_PSEUDOGENE	ENSG00000106153	CHCHD2	yes	-	-	616710	PARKINSON DISEASE 22, AUTOSOMAL DOMINANT; PARK22	Neuronal diseases; Muscle diseases; Mental diseases	Genetic diseases; Rare diseases; Metabolic diseases
retro_hsap_1849	KNOWN_PSEUDOGENE	ENSG00000182287	AP1S2	yes	-	-	304340	PETTIGREW SYNDROME; PGS;;MENTAL RETARDATION, X-LINKED, SYNDROMIC 5; MRXS5;;MENTAL RETARDATION, X-LINKED, WITH DANDY-WALKER MALFORMATION, BASAL GANGLIA DISEASE, AND SEIZURES;;MENTAL RETARDATION, X-LINKED, SYNDROMIC, FRIED TYPE; MRXSF;;MENTAL RETARDAT /.../-LINKED 59; MRX59;;MENTAL RETARDATION, X-LINKED, SYNDROMIC 21; MRXS21	Neuronal diseases; Eye diseases; Mental diseases	Genetic diseases; Rare diseases; Fetal diseases
retro_hsap_3871	KNOWN_PSEUDOGENE	ENSG00000160752	FDPS	yes	-	-	616631	POROKERATOSIS 9, MULTIPLE TYPES; POROK9	Skin diseases	Genetic diseases; Cancer diseases; Rare diseases
retro_hsap_3872	KNOWN_PSEUDOGENE	ENSG00000160752	FDPS	yes	-	-	616631	POROKERATOSIS 9, MULTIPLE TYPES; POROK9	Skin diseases	Genetic diseases; Cancer diseases; Rare diseases
retro_hsap_4151	KNOWN_PSEUDOGENE	ENSG00000149257	SERPINH1	yes	-	-	610504	PRETERM PREMATURE RUPTURE OF THE MEMBRANES; PPROM	Reproductive diseases	Genetic diseases
retro_hsap_3151	KNOWN_PSEUDOGENE	ENSG00000144381	HSPD1	-	-	yes	605280	SPASTIC PARAPLEGIA 13, AUTOSOMAL DOMINANT; SPG13	Neuronal diseases; Eye diseases; Gastrointestinal diseases; Skin diseases; Respiratory diseases; Bone diseases; Nephrological diseases; Ear diseases; Mental diseases	Genetic diseases; Rare diseases; Metabolic diseases
retro_hsap_3443	KNOWN_PSEUDOGENE	ENSG00000167526	RPL13	-	yes	-	618728	SPONDYLOEPIMETAPHYSEAL DYSPLASIA, ISIDOR-TOUTAIN TYPE; SEMDIST	Bone diseases	Genetic diseases
retro_hsap_4737	KNOWN_PSEUDOGENE	ENSG00000241186	TDGF1	yes	-	-	187395	TERATOCARCINOMA-DERIVED GROWTH FACTOR 1; TDGF1;;CRIPTO GROWTH FACTOR; CRGF FOREBRAIN DEFECTS, INCLUDED	Not classified	Cancer diseases; Fetal diseases
retro_hsap_3403	KNOWN_PSEUDOGENE	ENSG00000262919	CCNQ	-	yes	-	300707	TOE SYNDACTYLY, TELECANTHUS, AND ANOGENITAL AND RENAL MALFORMATIONS; STAR;;STAR SYNDROME;;SYNDACTYLY WITH RENAL AND ANOGENITAL MALFORMATIONS	Bone diseases; Nephrological diseases	Genetic diseases; Rare diseases; Fetal diseases
References
*Rosikiewicz, W., Kabza, M., Kosiński, J.G., Ciomborowska-Basheer, J., Kubiak, M.R., Makałowska, I., 2017. RetrogeneDB–a database of plant and animal retrocopies. Database 2017. https://doi.org/10.1093/database/bax038
**Kubiak, M.R., Szcześniak, M.W., Makałowska, I., 2020. Complex Analysis of Retroposed Genes’ Contribution to Human Genome, Proteome and Transcriptome. Genes 11, 542. https://doi.org/10.3390/genes11050542
Supplementary file is a part of a review: Ciomborowska-Basheer, J., Staszak, K., Kubiak, M.R., Makałowska, I., 2021. Not so dead genes – retrocopies as regulators of their dis-ease-related progenitors and hosts.

## Sheet: S_Table_2
Supplementary Table 2. Retrocopies as potential regulators of host genes associated with diseases.
*RetrogeneDB ID from database published by Rosikiewicz et al. 2017; **predictions from Kubiak et al. 2020 (only functions with |rho|>=0.25 were analyzed)
Retrocopy		Host gene		Potential function			Disease associated with parental gene
RetrogeneDB ID*	Retrocopy status	Host ENSEMBL ID	Host symbol	cis-NATs**	Transcriptional Interference**	Fusion transctipts**	MIM morbid accession	MIM morbid description	Anatomical Classification (MalaCards: Human Disease Database)	Global Classification (MalaCards: Human Disease Database)
retro_hsap_27	KNOWN_PSEUDOGENE	ENSG00000068796	KIF2A	yes	-	-	615411	CORTICAL DYSPLASIA, COMPLEX, WITH OTHER BRAIN MALFORMATIONS 3; CDCBM3	Neuronal diseases; Eye diseases; Mental diseases	Genetic diseases; Rare diseases; Fetal diseases
retro_hsap_113	KNOWN_PSEUDOGENE	ENSG00000142599	RERE	yes	-	-	616975	NEURODEVELOPMENTAL DISORDER WITH OR WITHOUT ANOMALIES OF THE BRAIN, EYE, OR HEART; NEDBEH	Neuronal diseases; Eye diseases	Genetic diseases; Fetal diseases; Rare diseases
retro_hsap_122	KNOWN_PSEUDOGENE	ENSG00000142798	HSPG2	yes	-	-	224410	DYSSEGMENTAL DYSPLASIA, SILVERMAN-HANDMAKER TYPE; DDSH;;DYSSEGMENTAL DWARFISM, SILVERMAN-HANDMAKER TYPE;;ANISOSPONDYLIC CAMPTOMICROMELIC DWARFISM, SILVERMAN-HANDMAKER TYPE	Eye diseases; Bone diseases	Genetic diseases; Rare diseases; Fetal diseases
retro_hsap_122	KNOWN_PSEUDOGENE	ENSG00000142798	HSPG2	yes	-	-	255800	SCHWARTZ-JAMPEL SYNDROME, TYPE 1; SJS1;;SCHWARTZ-JAMPEL SYNDROME; SJS;;MYOTONIC MYOPATHY, DWARFISM, CHONDRODYSTROPHY, AND OCULAR AND FACIAL ABNORMALITIES;;SCHWARTZ-JAMPEL-ABERFELD SYNDROME;;SJA SYNDROME;;CHONDRODYSTROPHIC MYOTONIA	Neuronal diseases; Eye diseases; Bone diseases	Genetic diseases; Rare diseases; Fetal diseases
retro_hsap_134	KNOWN_PSEUDOGENE	ENSG00000134644	PUM1	yes	-	-	617931	SPINOCEREBELLAR ATAXIA 47; SCA47	Neuronal diseases; Eye diseases; Liver diseases; Skin diseases; Ear diseases; Muscle diseases; Mental diseases	Genetic diseases; Rare diseases; Metabolic diseases; Fetal diseases
retro_hsap_139	KNOWN_PSEUDOGENE	ENSG00000163877	SNIP1	yes	-	-	614501	PSYCHOMOTOR RETARDATION, EPILEPSY, AND CRANIOFACIAL DYSMORPHISM; PMRED	Not classified	Genetic diseases
retro_hsap_172	KNOWN_PSEUDOGENE	ENSG00000142892	PIGK	yes	-	-	618879	NEURODEVELOPMENTAL DISORDER WITH HYPOTONIA AND CEREBELLAR ATROPHY, WITH OR WITHOUT SEIZURES; NEDHCAS;;GLYCOSYLPHOSPHATIDYLINOSITOL BIOSYNTHESIS DEFECT 22; GPIBD22	Neuronal diseases	Genetic diseases
retro_hsap_191	KNOWN_PSEUDOGENE	ENSG00000188641	DPYD	yes	-	-	274270	DIHYDROPYRIMIDINE DEHYDROGENASE DEFICIENCY;;DPD DEFICIENCY;;DPYD DEFICIENCY;;THYMINE-URACILURIA, HEREDITARY;;PYRIMIDINEMIA, FAMILIAL 5-@FLUOROURACIL TOXICITY, INCLUDED	Bone diseases; Neuronal diseases; Blood diseases; Mental diseases	Genetic diseases; Rare diseases; Metabolic diseases; Cancer diseases
retro_hsap_208	KNOWN_PSEUDOGENE	ENSG00000155380	SLC16A1	yes	-	-	245340	ERYTHROCYTE LACTATE TRANSPORTER DEFECT;;LACTATE TRANSPORTER DEFECT, MYOPATHY DUE TO	Neuronal diseases	Genetic diseases; Rare diseases; Metabolic diseases
retro_hsap_208	KNOWN_PSEUDOGENE	ENSG00000155380	SLC16A1	yes	-	-	610021	HYPERINSULINEMIC HYPOGLYCEMIA, FAMILIAL, 7; HHF7;;HYPERINSULINEMIC HYPOGLYCEMIA, EXERCISE-INDUCED	Endocrine diseases; Neuronal diseases; Blood diseases	Genetic diseases; Rare diseases; Metabolic diseases; Fetal diseases
retro_hsap_208	KNOWN_PSEUDOGENE	ENSG00000155380	SLC16A1	yes	-	-	616095	MONOCARBOXYLATE TRANSPORTER 1 DEFICIENCY; MCT1D	Not classified	Genetic diseases; Metabolic diseases; Rare diseases
retro_hsap_240	KNOWN_PSEUDOGENE	ENSG00000122218	COPA	yes	-	-	616414	AUTOIMMUNE INTERSTITIAL LUNG, JOINT, AND KIDNEY DISEASE; AILJK	Nephrological diseases; Respiratory diseases; Bone diseases; Immune diseases	Genetic diseases; Rare diseases
retro_hsap_242	KNOWN_PSEUDOGENE	ENSG00000122223	CD244	yes	-	-	180300	RHEUMATOID ARTHRITIS; RA;;RHEUMATOID ARTHRITIS, SUSCEPTIBILITY TO	Bone diseases; Respiratory diseases	Genetic diseases; Rare diseases
retro_hsap_290	KNOWN_PSEUDOGENE	ENSG00000117139	KDM5B	yes	-	-	618109	MENTAL RETARDATION, AUTOSOMAL RECESSIVE 65; MRT65	Neuronal diseases; Mental diseases; Eye diseases; Skin diseases; Gastrointestinal diseases; Ear diseases	Genetic diseases; Rare diseases; Metabolic diseases; Fetal diseases
retro_hsap_306	KNOWN_PSEUDOGENE	ENSG00000152104	PTPN14	yes	-	-	613611	CHOANAL ATRESIA AND LYMPHEDEMA; CATLPH	Cardiovascular diseases; Smell/Taste diseases; Skin diseases; Immune diseases	Genetic diseases; Fetal diseases; Rare diseases
retro_hsap_309	KNOWN_PSEUDOGENE	ENSG00000118873	RAB3GAP2	yes	-	-	212720	MARTSOLF SYNDROME;;CATARACT-MENTAL RETARDATION-HYPOGONADISM	Neuronal diseases; Eye diseases; Reproductive diseases; Endocrine diseases; Mental diseases	Genetic diseases; Rare diseases; Fetal diseases
retro_hsap_309	KNOWN_PSEUDOGENE	ENSG00000118873	RAB3GAP2	yes	-	-	614225	WARBURG MICRO SYNDROME 2; WARBM2;;MICRO SYNDROME 2	Neuronal diseases; Eye diseases; Mental diseases	Genetic diseases; Rare diseases; Fetal diseases
retro_hsap_323	KNOWN_PSEUDOGENE	ENSG00000143669	LYST	yes	-	-	214500	CHEDIAK-HIGASHI SYNDROME; CHS	Neuronal diseases; Eye diseases; Skin diseases; Blood diseases	Genetic diseases; Rare diseases; Metabolic diseases
retro_hsap_343	KNOWN_PSEUDOGENE	ENSG00000171735	CAMTA1	yes	-	-	614756	CEREBELLAR ATAXIA, NONPROGRESSIVE, WITH MENTAL RETARDATION; CANPMR	Neuronal diseases; Mental diseases	Genetic diseases; Rare diseases
retro_hsap_356	KNOWN_PSEUDOGENE	ENSG00000117682	DHDDS	yes	-	-	613861	RETINITIS PIGMENTOSA 59; RP59 CONGENITAL DISORDER OF GLYCOSYLATION, TYPE Ibb, INCLUDED; CDG1BB, INCLUDED	Neuronal diseases; Eye diseases	Genetic diseases; Rare diseases
retro_hsap_356	KNOWN_PSEUDOGENE	ENSG00000117682	DHDDS	yes	-	-	617836	DEVELOPMENTAL DELAY AND SEIZURES WITH OR WITHOUT MOVEMENT ABNORMALITIES; DEDSM	Mental diseases; Neuronal diseases	Genetic diseases
retro_hsap_366	KNOWN_PSEUDOGENE	ENSG00000127603	MACF1	yes	-	-	618325	LISSENCEPHALY 9 WITH COMPLEX BRAINSTEM MALFORMATION; LIS9	Neuronal diseases	Genetic diseases; Rare diseases
retro_hsap_389	KNOWN_PSEUDOGENE	ENSG00000116171	SCP2	yes	-	-	613724	LEUKOENCEPHALOPATHY WITH DYSTONIA AND MOTOR NEUROPATHY; LKDMN;;STEROL CARRIER PROTEIN 2 DEFICIENCY	Neuronal diseases	Genetic diseases; Rare diseases; Metabolic diseases
retro_hsap_390	KNOWN_PSEUDOGENE	ENSG00000116171	SCP2	yes	-	-	613724	LEUKOENCEPHALOPATHY WITH DYSTONIA AND MOTOR NEUROPATHY; LKDMN;;STEROL CARRIER PROTEIN 2 DEFICIENCY	Neuronal diseases	Genetic diseases; Rare diseases; Metabolic diseases
retro_hsap_399	KNOWN_PSEUDOGENE	ENSG00000185483	ROR1	yes	-	-	617654	DEAFNESS, AUTOSOMAL RECESSIVE 108; DFNB108	Neuronal diseases; Ear diseases; Blood diseases; Cardiovascular diseases	Genetic diseases; Rare diseases; Fetal diseases
retro_hsap_400	KNOWN_PSEUDOGENE	ENSG00000185483	ROR1	yes	-	-	617654	DEAFNESS, AUTOSOMAL RECESSIVE 108; DFNB108	Neuronal diseases; Ear diseases; Blood diseases; Cardiovascular diseases	Genetic diseases; Rare diseases; Fetal diseases
retro_hsap_402	KNOWN_PSEUDOGENE	ENSG00000116678	LEPR	yes	-	-	614963	LEPTIN RECEPTOR DEFICIENCY; LEPRD;;OBESITY, MORBID	Reproductive diseases; Endocrine diseases	Genetic diseases; Rare diseases; Metabolic diseases
retro_hsap_407	KNOWN_PSEUDOGENE	ENSG00000117054	ACADM	yes	-	-	201450	ACYL-CoA DEHYDROGENASE, MEDIUM-CHAIN, DEFICIENCY OF; ACADMD;;ACADM DEFICIENCY;;MCAD DEFICIENCY;;MCADH DEFICIENCY;;CARNITINE DEFICIENCY SECONDARY TO MEDIUM-CHAIN ACYL-CoA DEHYDROGENASE DEFICIENCY	Not classified	Genetic diseases; Metabolic diseases; Rare diseases
retro_hsap_427	KNOWN_PSEUDOGENE	ENSG00000079335	CDC14A	yes	-	-	608653	DEAFNESS, AUTOSOMAL RECESSIVE 32, WITH OR WITHOUT IMMOTILE SPERM; DFNB32;;HEARING IMPAIRMENT INFERTILE MALE SYNDROME; HIIMS;;DEAFNESS, AUTOSOMAL RECESSIVE 105, FORMERLY; DFNB105, FORMERLY	Neuronal diseases; Reproductive diseases; Ear diseases	Genetic diseases
retro_hsap_456	KNOWN_PSEUDOGENE	ENSG00000160712	IL6R	yes	-	-	614689	SOLUBLE INTERLEUKIN-6 RECEPTOR, SERUM LEVEL OF, QUANTITATIVE TRAIT LOCUS;;SOLUBLE IL6R, SERUM LEVEL OF, QUANTITATIVE TRAIT LOCUS	Not classified	Genetic diseases
retro_hsap_456	KNOWN_PSEUDOGENE	ENSG00000160712	IL6R	yes	-	-	614752	INTERLEUKIN 6, SERUM LEVEL OF, QUANTITATIVE TRAIT LOCUS;;IL6, SERUM LEVEL OF, QUANTITATIVE TRAIT LOCUS	Not classified	Genetic diseases
retro_hsap_492	KNOWN_PSEUDOGENE	ENSG00000081237	PTPRC	yes	-	-	608971	SEVERE COMBINED IMMUNODEFICIENCY, AUTOSOMAL RECESSIVE, T CELL-NEGATIVE, B CELL-POSITIVE, NK CELL-POSITIVE;;SCID, AUTOSOMAL RECESSIVE, T CELL-NEGATIVE, B CELL-POSITIVE, NK CELL-POSITIVE	Blood diseases; Immune diseases	Genetic diseases; Rare diseases
retro_hsap_492	KNOWN_PSEUDOGENE	ENSG00000081237	PTPRC	yes	-	-	609532	HEPATITIS C VIRUS, SUSCEPTIBILITY TO;;HCV, SUSCEPTIBILITY TO HEPATITIS C VIRUS, RESISTANCE TO, INCLUDED;;HCV, RESISTANCE TO, INCLUDED;;HEPATITIS C VIRUS INFECTION, RESPONSE TO THERAPY OF, INCLUDED	Immune diseases; Liver diseases; Gastrointestinal diseases; Skin diseases	Genetic diseases; Cancer diseases; Rare diseases; Infectious diseases
retro_hsap_497	KNOWN_PSEUDOGENE	ENSG00000198625	MDM4	yes	-	-	618849	BONE MARROW FAILURE SYNDROME 6; BMFS6	Bone diseases; Immune diseases; Blood diseases; Skin diseases	Genetic diseases; Rare diseases
retro_hsap_509	KNOWN_PSEUDOGENE	ENSG00000067704	IARS2	yes	yes	-	616007	CATARACTS, GROWTH HORMONE DEFICIENCY, SENSORY NEUROPATHY, SENSORINEURAL HEARING LOSS, AND SKELETAL DYSPLASIA; CAGSSS	Neuronal diseases; Eye diseases; Ear diseases; Bone diseases; Endocrine diseases	Genetic diseases; Metabolic diseases; Fetal diseases; Rare diseases
retro_hsap_535	KNOWN_PSEUDOGENE	ENSG00000054282	SDCCAG8	yes	-	-	613615	SENIOR-LOKEN SYNDROME 7; SLSN7	Nephrological diseases; Eye diseases	Genetic diseases; Rare diseases
retro_hsap_535	KNOWN_PSEUDOGENE	ENSG00000054282	SDCCAG8	yes	-	-	615993	BARDET-BIEDL SYNDROME 16; BBS16	Nephrological diseases; Eye diseases; Gastrointestinal diseases; Reproductive diseases; Endocrine diseases; Neuronal diseases; Mental diseases	Genetic diseases; Metabolic diseases; Rare diseases; Fetal diseases
retro_hsap_544	KNOWN_PSEUDOGENE	ENSG00000151474	FRMD4A	yes	-	-	616819	CORPUS CALLOSUM, AGENESIS OF, WITH FACIAL ANOMALIES AND CEREBELLAR ATAXIA; CCAFCA;;BIRK-FLUSSER SYNDROME	Neuronal diseases	Genetic diseases; Fetal diseases; Rare diseases
retro_hsap_583	KNOWN_PSEUDOGENE	ENSG00000108176	DNAJC12	yes	-	-	617384	HYPERPHENYLALANINEMIA, MILD, NON-BH4-DEFICIENT; HPANBH4	Neuronal diseases	Genetic diseases; Metabolic diseases; Rare diseases
retro_hsap_586	KNOWN_PSEUDOGENE	ENSG00000138346	DNA2	yes	-	-	615156	PROGRESSIVE EXTERNAL OPHTHALMOPLEGIA WITH MITOCHONDRIAL DNA DELETIONS, AUTOSOMAL DOMINANT 6; PEOA6;;PROGRESSIVE EXTERNAL OPHTHALMOPLEGIA, AUTOSOMAL DOMINANT 6	Neuronal diseases; Muscle diseases; Eye diseases; Ear diseases; Bone diseases; Cardiovascular diseases	Genetic diseases; Metabolic diseases; Rare diseases; Fetal diseases
retro_hsap_586	KNOWN_PSEUDOGENE	ENSG00000138346	DNA2	yes	-	-	615807	SECKEL SYNDROME 8; SCKL8	Neuronal diseases; Mental diseases; Bone diseases; Smell/Taste diseases	Genetic diseases; Rare diseases; Fetal diseases
retro_hsap_592	KNOWN_PSEUDOGENE	ENSG00000138303	ASCC1	yes	-	-	614266	BARRETT ESOPHAGUS;;BARRETT METAPLASIA ADENOCARCINOMA OF ESOPHAGUS, INCLUDED	Gastrointestinal diseases; Liver diseases	Genetic diseases; Rare diseases; Cancer diseases
retro_hsap_592	KNOWN_PSEUDOGENE	ENSG00000138303	ASCC1	yes	-	-	616867	SPINAL MUSCULAR ATROPHY WITH CONGENITAL BONE FRACTURES 2; SMABF2	Neuronal diseases; Bone diseases; Muscle diseases	Genetic diseases; Rare diseases
retro_hsap_593	KNOWN_PSEUDOGENE	ENSG00000138286	FAM149B1	yes	-	-	618763	JOUBERT SYNDROME 36; JBTS36	Neuronal diseases; Eye diseases; Nephrological diseases; Respiratory diseases; Liver diseases; Mental diseases	Genetic diseases; Rare diseases; Fetal diseases
retro_hsap_595	KNOWN_PSEUDOGENE	ENSG00000156110	ADK	yes	-	-	614300	HYPERMETHIONINEMIA DUE TO ADENOSINE KINASE DEFICIENCY;;MENTAL RETARDATION, AUTOSOMAL RECESSIVE 8, FORMERLY; MRT8, FORMERLY	Neuronal diseases; Mental diseases	Genetic diseases; Metabolic diseases; Rare diseases
retro_hsap_616	KNOWN_PSEUDOGENE	ENSG00000172987	HPSE2	yes	-	-	236730	UROFACIAL SYNDROME 1; UFS1;;UROFACIAL SYNDROME; UFS;;OCHOA SYNDROME;;HYDRONEPHROSIS WITH PECULIAR FACIAL EXPRESSION;;INVERTED SMILE AND OCCULT NEUROPATHIC BLADDER;;FACIAL PALSY, PARTIAL, WITH URINARY ABNORMALITIES	Nephrological diseases; Neuronal diseases	Genetic diseases; Rare diseases; Fetal diseases
retro_hsap_617	KNOWN_PSEUDOGENE	ENSG00000095485	CWF19L1	yes	-	-	616127	SPINOCEREBELLAR ATAXIA, AUTOSOMAL RECESSIVE 17; SCAR17	Neuronal diseases; Eye diseases; Liver diseases; Skin diseases; Ear diseases; Muscle diseases; Mental diseases	Genetic diseases; Rare diseases; Metabolic diseases; Fetal diseases
retro_hsap_651	KNOWN_PSEUDOGENE	ENSG00000078403	MLLT10	yes	-	-	601626	LEUKEMIA, ACUTE MYELOID; AML;;LEUKEMIA, ACUTE MYELOGENOUS LEUKEMIA, ACUTE MYELOID, SUSCEPTIBILITY TO, INCLUDED	Blood diseases; Immune diseases	Genetic diseases; Rare diseases; Cancer diseases
retro_hsap_692	KNOWN_PSEUDOGENE	ENSG00000156110	ADK	yes	-	-	614300	HYPERMETHIONINEMIA DUE TO ADENOSINE KINASE DEFICIENCY;;MENTAL RETARDATION, AUTOSOMAL RECESSIVE 8, FORMERLY; MRT8, FORMERLY	Neuronal diseases; Mental diseases	Genetic diseases; Metabolic diseases; Rare diseases
retro_hsap_722	KNOWN_PSEUDOGENE	ENSG00000023839	ABCC2	yes	-	-	237500	DUBIN-JOHNSON SYNDROME; DJS;;HYPERBILIRUBINEMIA, DUBIN-JOHNSON TYPE; HBLRDJ;;HYPERBILIRUBINEMIA II	Liver diseases; Skin diseases; Nephrological diseases	Genetic diseases; Rare diseases; Metabolic diseases
retro_hsap_725	KNOWN_PSEUDOGENE	ENSG00000107882	SUFU	yes	-	-	109400	BASAL CELL NEVUS SYNDROME; BCNS;;GORLIN SYNDROME;;GORLIN-GOLTZ SYNDROME;;NEVOID BASAL CELL CARCINOMA SYNDROME; NBCCS;;MULTIPLE BASAL CELL NEVI, ODONTOGENIC KERATOCYSTS, AND SKELETAL ANOMALIES	Neuronal diseases; Skin diseases	Genetic diseases; Rare diseases; Fetal diseases
retro_hsap_725	KNOWN_PSEUDOGENE	ENSG00000107882	SUFU	yes	-	-	155255	MEDULLOBLASTOMA; MDB MEDULLOBLASTOMA, DESMOPLASTIC, INCLUDED;;MEDULLOBLASTOMA WITH EXTENSIVE NODULARITY, INCLUDED; MBEN, INCLUDED	Neuronal diseases; Immune diseases	Genetic diseases; Rare diseases; Cancer diseases; Fetal diseases
retro_hsap_725	KNOWN_PSEUDOGENE	ENSG00000107882	SUFU	yes	-	-	607174	MENINGIOMA, FAMILIAL, SUSCEPTIBILITY TO	Neuronal diseases; Eye diseases	Genetic diseases; Rare diseases; Cancer diseases
retro_hsap_725	KNOWN_PSEUDOGENE	ENSG00000107882	SUFU	yes	-	-	617757	JOUBERT SYNDROME 32; JBTS32	Neuronal diseases; Eye diseases; Nephrological diseases; Respiratory diseases; Liver diseases; Mental diseases	Genetic diseases; Rare diseases; Fetal diseases
retro_hsap_730	KNOWN_PSEUDOGENE	ENSG00000108061	SHOC2	yes	-	-	607721	NOONAN SYNDROME-LIKE DISORDER WITH LOOSE ANAGEN HAIR 1; NSLH1;;NSLH;;TOSTI SYNDROME	Eye diseases; Cardiovascular diseases; Skin diseases; Ear diseases; Endocrine diseases	Genetic diseases; Rare diseases; Fetal diseases
retro_hsap_786	KNOWN_PSEUDOGENE	ENSG00000184743	ATL3	yes	-	-	615632	NEUROPATHY, HEREDITARY SENSORY, TYPE IF; HSN1F;;HSN IF	Neuronal diseases; Bone diseases; Ear diseases; Mental diseases	Genetic diseases; Rare diseases; Fetal diseases
retro_hsap_839	KNOWN_PSEUDOGENE	ENSG00000167323	STIM1	yes	-	-	160565	MYOPATHY, TUBULAR AGGREGATE, 1; TAM1;;MYOPATHY, TUBULAR AGGREGATE; TAM;;TUBULAR AGGREGATE MYOPATHY	Neuronal diseases; Muscle diseases; Bone diseases	Genetic diseases; Rare diseases
retro_hsap_839	KNOWN_PSEUDOGENE	ENSG00000167323	STIM1	yes	-	-	185070	STORMORKEN SYNDROME; STRMK;;THROMBOCYTOPATHY, ASPLENIA, AND MIOSIS;;YORK PLATELET SYNDROME; YPS	Eye diseases; Blood diseases	Genetic diseases; Rare diseases
retro_hsap_839	KNOWN_PSEUDOGENE	ENSG00000167323	STIM1	yes	-	-	612783	IMMUNODEFICIENCY 10; IMD10;;IMMUNE DYSFUNCTION WITH T-CELL INACTIVATION DUE TO CALCIUM ENTRY DEFECT 2;;STIM1 DEFICIENCY	Blood diseases; Immune diseases	Genetic diseases; Rare diseases
retro_hsap_876	KNOWN_PSEUDOGENE	ENSG00000213593	TMX2	yes	-	-	618730	NEURODEVELOPMENTAL DISORDER WITH MICROCEPHALY, CORTICAL MALFORMATIONS, AND SPASTICITY; NEDMCMS;;VANDERVORE-SCHOT SYNDROME	Neuronal diseases	Genetic diseases
retro_hsap_928	KNOWN_PSEUDOGENE	ENSG00000150768	DLAT	yes	-	-	245348	PYRUVATE DEHYDROGENASE E2 DEFICIENCY; PDHDD;;LACTIC ACIDEMIA DUE TO DEFECT OF E2 LIPOYL TRANSACETYLASE OF THE PYRUVATE DEHYDROGENASE COMPLEX	Neuronal diseases	Genetic diseases; Metabolic diseases; Fetal diseases; Rare diseases
retro_hsap_931	KNOWN_PSEUDOGENE	ENSG00000110274	CEP164	yes	-	-	614845	NEPHRONOPHTHISIS 15; NPHP15	Nephrological diseases; Neuronal diseases; Liver diseases	Genetic diseases; Rare diseases
retro_hsap_944	KNOWN_PSEUDOGENE	ENSG00000166086	JAM3	yes	-	-	613730	HEMORRHAGIC DESTRUCTION OF THE BRAIN, SUBEPENDYMAL CALCIFICATION, AND CATARACTS; HDBSCC	Neuronal diseases	Genetic diseases; Fetal diseases; Rare diseases
retro_hsap_965	KNOWN_PSEUDOGENE	ENSG00000070018	LRP6	yes	-	-	610947	CORONARY ARTERY DISEASE, AUTOSOMAL DOMINANT 2; ADCAD2	Not classified	Genetic diseases
retro_hsap_965	KNOWN_PSEUDOGENE	ENSG00000070018	LRP6	yes	-	-	616724	TOOTH AGENESIS, SELECTIVE, 7; STHAG7	Oral diseases	Genetic diseases
retro_hsap_1061	KNOWN_PSEUDOGENE	ENSG00000152137	HSPB8	yes	yes	-	158590	NEURONOPATHY, DISTAL HEREDITARY MOTOR, TYPE IIA; HMN2A;;HMN IIA;;NEUROPATHY, DISTAL HEREDITARY MOTOR, TYPE IIA; DHMN2A;;SPINAL MUSCULAR ATROPHY, DISTAL, ADULT, AUTOSOMAL DOMINANT, IIA;;CHARCOT-MARIE-TOOTH DISEASE, SPINAL, IIA	Neuronal diseases; Muscle diseases	Genetic diseases; Rare diseases
retro_hsap_1061	KNOWN_PSEUDOGENE	ENSG00000152137	HSPB8	yes	yes	-	608673	CHARCOT-MARIE-TOOTH DISEASE, AXONAL, TYPE 2L; CMT2L;;CHARCOT-MARIE-TOOTH NEUROPATHY, AXONAL, TYPE 2L;;CHARCOT-MARIE-TOOTH DISEASE, AXONAL, AUTOSOMAL DOMINANT, TYPE 2L	Neuronal diseases; Skin diseases	Genetic diseases; Rare diseases; Metabolic diseases
retro_hsap_1094	KNOWN_PSEUDOGENE	ENSG00000172572	PDE3A	yes	-	-	112410	HYPERTENSION AND BRACHYDACTYLY SYNDROME; HTNB;;BRACHYDACTYLY WITH HYPERTENSION;;BRACHYDACTYLY, TYPE E, WITH SHORT STATURE AND HYPERTENSION;;BILGINTURAN SYNDROME	Cardiovascular diseases; Nephrological diseases; Bone diseases; Neuronal diseases; Blood diseases	Genetic diseases; Rare diseases; Fetal diseases
retro_hsap_1129	KNOWN_PSEUDOGENE	ENSG00000174099	MSRB3	yes	-	-	613718	DEAFNESS, AUTOSOMAL RECESSIVE 74; DFNB74	Ear diseases; Neuronal diseases; Blood diseases; Cardiovascular diseases	Genetic diseases; Rare diseases; Fetal diseases
retro_hsap_1131	KNOWN_PSEUDOGENE	ENSG00000090376	IRAK3	yes	-	-	611064	ASTHMA-RELATED TRAITS, SUSCEPTIBILITY TO, 5;;ASRT5	Skin diseases; Immune diseases	Genetic diseases
retro_hsap_1161	KNOWN_PSEUDOGENE	ENSG00000185344	ATP6V0A2	yes	-	-	219200	CUTIS LAXA, AUTOSOMAL RECESSIVE, TYPE IIA; ARCL2A;;ARCL2;;CUTIS LAXA WITH CONGENITAL DISORDER OF GLYCOSYLATION;;CUTIS LAXA WITH GROWTH AND DEVELOPMENTAL DELAY;;CUTIS LAXA, DEBRE TYPE;;CUTIS LAXA WITH BONE DYSTROPHY;;CUTIS LAXA WITH JOINT LAXITY AND /.../ED DEVELOPMENT	Skin diseases; Neuronal diseases; Bone diseases; Eye diseases; Cardiovascular diseases; Gastrointestinal diseases; Nephrological diseases; Muscle diseases; Blood diseases; Mental diseases	Genetic diseases; Rare diseases; Metabolic diseases; Fetal diseases
retro_hsap_1161	KNOWN_PSEUDOGENE	ENSG00000185344	ATP6V0A2	yes	-	-	278250	WRINKLY SKIN SYNDROME; WSS	Neuronal diseases; Bone diseases; Skin diseases	Genetic diseases; Rare diseases; Metabolic diseases; Fetal diseases
retro_hsap_1205	KNOWN_PSEUDOGENE	ENSG00000123191	ATP7B	yes	-	-	277900	WILSON DISEASE; WND;;WD;;HEPATOLENTICULAR DEGENERATION	Neuronal diseases; Eye diseases; Liver diseases; Nephrological diseases; Gastrointestinal diseases	Genetic diseases; Rare diseases; Metabolic diseases
retro_hsap_1264	KNOWN_PSEUDOGENE	ENSG00000139687	RB1	yes	-	-	109800	BLADDER CANCER	Nephrological diseases; Blood diseases	Genetic diseases; Rare diseases; Cancer diseases
retro_hsap_1264	KNOWN_PSEUDOGENE	ENSG00000139687	RB1	yes	-	-	180200	RETINOBLASTOMA; RB1;;RB	Eye diseases; Neuronal diseases	Genetic diseases; Rare diseases; Cancer diseases
retro_hsap_1264	KNOWN_PSEUDOGENE	ENSG00000139687	RB1	yes	-	-	182280	SMALL CELL CANCER OF THE LUNG;;SCLC1;;SCLC; SCCL	Respiratory diseases; Neuronal diseases	Rare diseases; Cancer diseases
retro_hsap_1264	KNOWN_PSEUDOGENE	ENSG00000139687	RB1	yes	-	-	259500	OSTEOGENIC SARCOMA;;OSTEOSARCOMA; OSRC	Bone diseases	Genetic diseases; Rare diseases; Cancer diseases
retro_hsap_1287	KNOWN_PSEUDOGENE	ENSG00000183098	GPC6	yes	-	-	258315	OMODYSPLASIA 1; OMOD1;;OMODYSPLASIA, GENERALIZED FORM;;OMODYSPLASIA, AUTOSOMAL RECESSIVE;;MICROMELIC DYSPLASIA, CONGENITAL, WITH DISLOCATION OF RADIUS	Bone diseases; Smell/Taste diseases	Genetic diseases; Rare diseases; Fetal diseases
retro_hsap_1294	KNOWN_PSEUDOGENE	ENSG00000175198	PCCA	yes	-	-	606054	PROPIONIC ACIDEMIA;;PROPIONYL-CoA CARBOXYLASE DEFICIENCY;;PCC DEFICIENCY;;GLYCINEMIA, KETOTIC;;HYPERGLYCINEMIA WITH KETOACIDOSIS AND LEUKOPENIA;;KETOTIC HYPERGLYCINEMIA	Neuronal diseases; Nephrological diseases; Blood diseases	Genetic diseases; Rare diseases; Metabolic diseases
retro_hsap_1321	KNOWN_PSEUDOGENE	ENSG00000174373	RALGAPA1	yes	-	-	618797	NEURODEVELOPMENTAL DISORDER WITH HYPOTONIA, NEONATAL RESPIRATORY INSUFFICIENCY, AND THERMODYSREGULATION; NEDHRIT	Neuronal diseases	Genetic diseases
retro_hsap_1326	KNOWN_PSEUDOGENE	ENSG00000100934	SEC23A	yes	-	-	607812	CRANIOLENTICULOSUTURAL DYSPLASIA; CLSD;;BOYADJIEV-JABS SYNDROME	Eye diseases; Bone diseases	Genetic diseases; Fetal diseases; Rare diseases
retro_hsap_1327	KNOWN_PSEUDOGENE	ENSG00000182400	TRAPPC6B	yes	-	-	617862	NEURODEVELOPMENTAL DISORDER WITH MICROCEPHALY, EPILEPSY, AND BRAIN ATROPHY; NEDMEBA	Neuronal diseases	Genetic diseases
retro_hsap_1358	KNOWN_PSEUDOGENE	ENSG00000072121	ZFYVE26	yes	-	-	270700	SPASTIC PARAPLEGIA 15, AUTOSOMAL RECESSIVE; SPG15;;SPASTIC PARAPLEGIA AND RETINAL DEGENERATION;;KJELLIN SYNDROME	Neuronal diseases; Eye diseases; Mental diseases; Gastrointestinal diseases; Skin diseases; Respiratory diseases; Bone diseases; Nephrological diseases; Ear diseases	Genetic diseases; Rare diseases; Metabolic diseases
retro_hsap_1364	KNOWN_PSEUDOGENE	ENSG00000119655	NPC2	yes	-	-	607625	NIEMANN-PICK DISEASE, TYPE C2; NPC2	Neuronal diseases; Liver diseases; Eye diseases; Respiratory diseases; Immune diseases	Genetic diseases; Rare diseases; Metabolic diseases
retro_hsap_1370	KNOWN_PSEUDOGENE	ENSG00000054983	GALC	yes	-	-	245200	KRABBE DISEASE;;GLOBOID CELL LEUKODYSTROPHY; GLD; GCL;;GLOBOID CELL LEUKOENCEPHALOPATHY;;GALACTOSYLCERAMIDE BETA-GALACTOSIDASE DEFICIENCY;;GALACTOCEREBROSIDASE DEFICIENCY;;GALC DEFICIENCY	Neuronal diseases; Eye diseases	Genetic diseases; Rare diseases; Metabolic diseases
retro_hsap_1413	KNOWN_PSEUDOGENE	ENSG00000198513	ATL1	yes	-	-	182600	SPASTIC PARAPLEGIA 3, AUTOSOMAL DOMINANT; SPG3A;;SPG3;;STRUMPELL DISEASE;;FAMILIAL SPASTIC PARAPLEGIA, AUTOSOMAL DOMINANT, 1; FSP1	Neuronal diseases; Mental diseases; Eye diseases; Gastrointestinal diseases; Skin diseases; Respiratory diseases; Bone diseases; Nephrological diseases; Ear diseases	Genetic diseases; Rare diseases; Metabolic diseases
retro_hsap_1413	KNOWN_PSEUDOGENE	ENSG00000198513	ATL1	yes	-	-	613708	NEUROPATHY, HEREDITARY SENSORY, TYPE ID; HSN1D	Neuronal diseases; Ear diseases; Bone diseases; Mental diseases	Genetic diseases; Rare diseases; Fetal diseases
retro_hsap_1431	KNOWN_PSEUDOGENE	ENSG00000033170	FUT8	yes	-	-	618005	CONGENITAL DISORDER OF GLYCOSYLATION WITH DEFECTIVE FUCOSYLATION 1; CDGF1;;CDGF	Bone diseases; Neuronal diseases	Genetic diseases
retro_hsap_1438	KNOWN_PSEUDOGENE	ENSG00000198732	SMOC1	yes	-	-	206920	MICROPHTHALMIA WITH LIMB ANOMALIES; MLA;;WAARDENBURG ANOPHTHALMIA SYNDROME;;ANOPHTHALMIA-SYNDACTYLY;;OPHTHALMOACROMELIC SYNDROME; OAS	Eye diseases; Bone diseases	Genetic diseases; Fetal diseases; Rare diseases
retro_hsap_1444	KNOWN_PSEUDOGENE	ENSG00000119685	TTLL5	yes	-	-	615860	CONE-ROD DYSTROPHY 19; CORD19	Neuronal diseases; Eye diseases	Genetic diseases; Rare diseases
retro_hsap_1459	KNOWN_PSEUDOGENE	ENSG00000197102	DYNC1H1	yes	-	-	158600	SPINAL MUSCULAR ATROPHY, LOWER EXTREMITY-PREDOMINANT, 1, AUTOSOMAL DOMINANT; SMALED1;;SMALED;;SPINAL MUSCULAR ATROPHY, CHILDHOOD, PROXIMAL, AUTOSOMAL DOMINANT;;SPINAL MUSCULAR ATROPHY, JUVENILE, PROXIMAL, AUTOSOMAL DOMINANT;;KUGELBERG-WELANDER SYNDR /.../UTOSOMAL DOMINANT	Neuronal diseases; Muscle diseases	Genetic diseases; Rare diseases
retro_hsap_1459	KNOWN_PSEUDOGENE	ENSG00000197102	DYNC1H1	yes	-	-	614228	CHARCOT-MARIE-TOOTH DISEASE, AXONAL, TYPE 2O; CMT2O;;CHARCOT-MARIE-TOOTH NEUROPATHY, AXONAL, TYPE 2O;;CHARCOT-MARIE-TOOTH DISEASE, AXONAL, AUTOSOMAL DOMINANT, TYPE 2O	Neuronal diseases; Skin diseases	Genetic diseases; Rare diseases; Metabolic diseases
retro_hsap_1459	KNOWN_PSEUDOGENE	ENSG00000197102	DYNC1H1	yes	-	-	614563	MENTAL RETARDATION, AUTOSOMAL DOMINANT 13; MRD13;;MENTAL RETARDATION, AUTOSOMAL DOMINANT 13, WITH NEURONAL MIGRATION DEFECTS	Mental diseases; Neuronal diseases; Eye diseases; Skin diseases; Gastrointestinal diseases; Ear diseases	Genetic diseases; Rare diseases; Metabolic diseases; Fetal diseases
retro_hsap_1462	KNOWN_PSEUDOGENE	ENSG00000075413	MARK3	yes	-	-	618283	VISUAL IMPAIRMENT AND PROGRESSIVE PHTHISIS BULBI; VIPB	Neuronal diseases; Eye diseases	Genetic diseases
retro_hsap_1500	KNOWN_PSEUDOGENE	ENSG00000197535	MYO5A	yes	-	-	214450	GRISCELLI SYNDROME, TYPE 1; GS1;;GRISCELLI SYNDROME WITH NEUROLOGIC IMPAIRMENT;;PARTIAL ALBINISM AND PRIMARY NEUROLOGIC DISEASE WITHOUT HEMOPHAGOCYTIC SYNDROME;;GRISCELLI SYNDROME, CUTANEOUS AND NEUROLOGIC TYPE	Neuronal diseases; Eye diseases; Skin diseases; Immune diseases; Blood diseases	Genetic diseases; Rare diseases
retro_hsap_1504	KNOWN_PSEUDOGENE	ENSG00000137845	ADAM10	yes	-	-	615537	RETICULATE ACROPIGMENTATION OF KITAMURA; RAK;;ACROPIGMENTATIO RETICULARIS;;RETICULATE PIGMENTATION OF KITAMURA; RPK;;KITAMURA RETICULATE ACROPIGMENTATION	Skin diseases	Genetic diseases; Rare diseases
retro_hsap_1504	KNOWN_PSEUDOGENE	ENSG00000137845	ADAM10	yes	-	-	615590	ALZHEIMER DISEASE 18; AD18;;ALZHEIMER DISEASE 18, LATE-ONSET	Neuronal diseases; Mental diseases; Cardiovascular diseases	Genetic diseases; Rare diseases
retro_hsap_1510	KNOWN_PSEUDOGENE	ENSG00000103707	MTFMT	yes	-	-	614947	COMBINED OXIDATIVE PHOSPHORYLATION DEFICIENCY 15; COXPD15	Neuronal diseases	Genetic diseases; Metabolic diseases; Rare diseases
retro_hsap_1510	KNOWN_PSEUDOGENE	ENSG00000103707	MTFMT	yes	-	-	618248	MITOCHONDRIAL COMPLEX I DEFICIENCY, NUCLEAR TYPE 27; MC1DN27	Not classified	Genetic diseases
retro_hsap_1511	KNOWN_PSEUDOGENE	ENSG00000103591	AAGAB	yes	-	-	148600	PALMOPLANTAR KERATODERMA, PUNCTATE TYPE IA; PPKP1A;;PALMOPLANTAR KERATODERMA, PUNCTATE TYPE I; PPKP1;;KPPP1;;KERATODERMIA PALMOPLANTARIS PAPULOSA, BUSCHKE-FISCHER-BRAUER TYPE;;KERATOSIS PALMOPLANTARIS PAPULOSA	Skin diseases	Genetic diseases; Rare diseases; Cancer diseases
retro_hsap_1515	KNOWN_PSEUDOGENE	ENSG00000140459	CYP11A1	yes	-	-	613743	ADRENAL INSUFFICIENCY, CONGENITAL, WITH 46,XY SEX REVERSAL, PARTIAL OR COMPLETE;;P450scc DEFICIENCY	Reproductive diseases; Endocrine diseases	Genetic diseases; Fetal diseases; Rare diseases
retro_hsap_1517	KNOWN_PSEUDOGENE	ENSG00000140386	SCAPER	yes	-	-	618195	INTELLECTUAL DEVELOPMENTAL DISORDER AND RETINITIS PIGMENTOSA; IDDRP	Eye diseases	Genetic diseases
retro_hsap_1539	KNOWN_PSEUDOGENE	ENSG00000128739	SNRPN	yes	-	-	176270	PRADER-WILLI SYNDROME; PWS;;PRADER-LABHART-WILLI SYNDROME PRADER-WILLI SYNDROME CHROMOSOME REGION, INCLUDED; PWCR, INCLUDED;;PRADER-WILLI-LIKE SYNDROME ASSOCIATED WITH CHROMOSOME 6, INCLUDED	Neuronal diseases; Reproductive diseases; Endocrine diseases; Skin diseases	Genetic diseases; Rare diseases; Fetal diseases; Metabolic diseases
retro_hsap_1539	KNOWN_PSEUDOGENE	ENSG00000128739	SNRPN	yes	-	-	209850	AUTISM;;AUTISTIC DISORDER AUTISM, SUSCEPTIBILITY TO, 1, INCLUDED; AUTS1, INCLUDED;;AUTISM SPECTRUM DISORDER, INCLUDED; ASD, INCLUDED	Mental diseases; Neuronal diseases	Genetic diseases; Rare diseases
retro_hsap_1552	KNOWN_PSEUDOGENE	ENSG00000128829	EIF2AK4	yes	-	-	234810	PULMONARY VENOOCCLUSIVE DISEASE 2, AUTOSOMAL RECESSIVE; PVOD2;;HEMANGIOMATOSIS, FAMILIAL PULMONARY CAPILLARY	Respiratory diseases; Immune diseases; Cardiovascular diseases; Blood diseases	Genetic diseases; Rare diseases
retro_hsap_1572	KNOWN_PSEUDOGENE	ENSG00000140262	TCF12	yes	-	-	615314	CRANIOSYNOSTOSIS 3; CRS3	Neuronal diseases; Bone diseases	Genetic diseases; Rare diseases; Fetal diseases; Metabolic diseases
retro_hsap_1608	KNOWN_PSEUDOGENE	ENSG00000156222	SLC28A1	yes	-	-	618477	URIDINE-CYTIDINEURIA; URCTU	Not classified	Genetic diseases; Metabolic diseases
retro_hsap_1665	KNOWN_PSEUDOGENE	ENSG00000175595	ERCC4	yes	-	-	278760	XERODERMA PIGMENTOSUM, COMPLEMENTATION GROUP F; XPF;;XP, GROUP F;;XERODERMA PIGMENTOSUM VI; XP6 XERODERMA PIGMENTOSUM, TYPE F/COCKAYNE SYNDROME, INCLUDED; XPF/CS, INCLUDED	Neuronal diseases; Skin diseases	Genetic diseases; Cancer diseases
retro_hsap_1665	KNOWN_PSEUDOGENE	ENSG00000175595	ERCC4	yes	-	-	610965	XFE PROGEROID SYNDROME; XFEPS;;XPF-ERCC1 PROGEROID SYNDROME	Not classified	Genetic diseases; Rare diseases; Fetal diseases
retro_hsap_1665	KNOWN_PSEUDOGENE	ENSG00000175595	ERCC4	yes	-	-	615272	FANCONI ANEMIA, COMPLEMENTATION GROUP Q; FANCQ	Blood diseases; Bone diseases; Immune diseases; Nephrological diseases; Skin diseases	Genetic diseases; Rare diseases; Fetal diseases; Cancer diseases
retro_hsap_1686	KNOWN_PSEUDOGENE	ENSG00000102893	PHKB	yes	-	-	261750	GLYCOGEN STORAGE DISEASE IXb; GSD9B;;GSD IXb;;GLYCOGENOSIS OF LIVER AND MUSCLE, AUTOSOMAL RECESSIVE;;PHOSPHORYLASE KINASE DEFICIENCY OF LIVER AND MUSCLE, AUTOSOMAL RECESSIVE	Neuronal diseases; Liver diseases; Nephrological diseases; Blood diseases; Respiratory diseases; Cardiovascular diseases; Muscle diseases	Genetic diseases; Metabolic diseases; Rare diseases
retro_hsap_1687	KNOWN_PSEUDOGENE	ENSG00000102893	PHKB	yes	-	-	261750	GLYCOGEN STORAGE DISEASE IXb; GSD9B;;GSD IXb;;GLYCOGENOSIS OF LIVER AND MUSCLE, AUTOSOMAL RECESSIVE;;PHOSPHORYLASE KINASE DEFICIENCY OF LIVER AND MUSCLE, AUTOSOMAL RECESSIVE	Neuronal diseases; Liver diseases; Nephrological diseases; Blood diseases; Respiratory diseases; Cardiovascular diseases; Muscle diseases	Genetic diseases; Metabolic diseases; Rare diseases
retro_hsap_1697	KNOWN_PSEUDOGENE	ENSG00000062038	CDH3	yes	-	-	225280	ECTODERMAL DYSPLASIA, ECTRODACTYLY, AND MACULAR DYSTROPHY SYNDROME; EEMS;;EEM SYNDROME	Eye diseases; Bone diseases; Skin diseases	Genetic diseases; Rare diseases; Fetal diseases
retro_hsap_1697	KNOWN_PSEUDOGENE	ENSG00000062038	CDH3	yes	-	-	601553	HYPOTRICHOSIS, CONGENITAL, WITH JUVENILE MACULAR DYSTROPHY; HJMD;;HYPOTRICHOSIS WITH CONE-ROD DYSTROPHY	Eye diseases; Skin diseases	Genetic diseases; Rare diseases; Fetal diseases
retro_hsap_1719	KNOWN_PSEUDOGENE	ENSG00000011295	TTC19	yes	-	-	615157	MITOCHONDRIAL COMPLEX III DEFICIENCY, NUCLEAR TYPE 2; MC3DN2	Neuronal diseases	Genetic diseases; Metabolic diseases
retro_hsap_1722	KNOWN_PSEUDOGENE	ENSG00000171953	ATPAF2	yes	-	-	604273	MITOCHONDRIAL COMPLEX V (ATP SYNTHASE) DEFICIENCY, NUCLEAR TYPE 1; MC5DN1;;MITOCHONDRIAL COMPLEX V (ATP SYNTHASE) DEFICIENCY, ATPAF2 TYPE	Cardiovascular diseases	Genetic diseases; Metabolic diseases
retro_hsap_1723	KNOWN_PSEUDOGENE	ENSG00000177302	TOP3A	yes	-	-	618097	MICROCEPHALY, GROWTH RESTRICTION, AND INCREASED SISTER CHROMATID EXCHANGE 2; MGRISCE2	Skin diseases	Genetic diseases; Rare diseases
retro_hsap_1723	KNOWN_PSEUDOGENE	ENSG00000177302	TOP3A	yes	-	-	618098	PROGRESSIVE EXTERNAL OPHTHALMOPLEGIA WITH MITOCHONDRIAL DNA DELETIONS, AUTOSOMAL RECESSIVE 5; PEOB5;;PROGRESSIVE EXTERNAL OPHTHALMOPLEGIA, AUTOSOMAL RECESSIVE 5	Muscle diseases; Neuronal diseases; Eye diseases; Ear diseases; Bone diseases; Cardiovascular diseases	Genetic diseases; Rare diseases; Metabolic diseases; Fetal diseases
retro_hsap_1757	KNOWN_PSEUDOGENE	ENSG00000012048	BRCA1	yes	-	-	114480	BREAST CANCER;;BREAST CANCER, FAMILIAL BREAST CANCER, FAMILIAL MALE, INCLUDED	Reproductive diseases; Skin diseases; Immune diseases	Genetic diseases; Rare diseases; Cancer diseases
retro_hsap_1757	KNOWN_PSEUDOGENE	ENSG00000012048	BRCA1	yes	-	-	604370	BREAST-OVARIAN CANCER, FAMILIAL, SUSCEPTIBILITY TO, 1; BROVCA1 BREAST CANCER, FAMILIAL, SUSCEPTIBILITY TO, 1, INCLUDED;;OVARIAN CANCER, FAMILIAL, SUSCEPTIBILITY TO, 1, INCLUDED	Reproductive diseases	Genetic diseases; Rare diseases; Cancer diseases
retro_hsap_1757	KNOWN_PSEUDOGENE	ENSG00000012048	BRCA1	yes	-	-	614320	PANCREATIC CANCER, SUSCEPTIBILITY TO, 4; PNCA4	Endocrine diseases; Gastrointestinal diseases	Genetic diseases; Cancer diseases; Rare diseases
retro_hsap_1757	KNOWN_PSEUDOGENE	ENSG00000012048	BRCA1	yes	-	-	617883	FANCONI ANEMIA, COMPLEMENTATION GROUP S; FANCS	Nephrological diseases; Bone diseases; Skin diseases; Blood diseases; Immune diseases	Genetic diseases; Rare diseases; Fetal diseases; Cancer diseases
retro_hsap_1758	KNOWN_PSEUDOGENE	ENSG00000012048	BRCA1	yes	-	-	114480	BREAST CANCER;;BREAST CANCER, FAMILIAL BREAST CANCER, FAMILIAL MALE, INCLUDED	Reproductive diseases; Skin diseases; Immune diseases	Genetic diseases; Rare diseases; Cancer diseases
retro_hsap_1758	KNOWN_PSEUDOGENE	ENSG00000012048	BRCA1	yes	-	-	604370	BREAST-OVARIAN CANCER, FAMILIAL, SUSCEPTIBILITY TO, 1; BROVCA1 BREAST CANCER, FAMILIAL, SUSCEPTIBILITY TO, 1, INCLUDED;;OVARIAN CANCER, FAMILIAL, SUSCEPTIBILITY TO, 1, INCLUDED	Reproductive diseases	Genetic diseases; Rare diseases; Cancer diseases
retro_hsap_1758	KNOWN_PSEUDOGENE	ENSG00000012048	BRCA1	yes	-	-	614320	PANCREATIC CANCER, SUSCEPTIBILITY TO, 4; PNCA4	Endocrine diseases; Gastrointestinal diseases	Genetic diseases; Cancer diseases; Rare diseases
retro_hsap_1758	KNOWN_PSEUDOGENE	ENSG00000012048	BRCA1	yes	-	-	617883	FANCONI ANEMIA, COMPLEMENTATION GROUP S; FANCS	Nephrological diseases; Bone diseases; Skin diseases; Blood diseases; Immune diseases	Genetic diseases; Rare diseases; Fetal diseases; Cancer diseases
retro_hsap_1784	KNOWN_PSEUDOGENE	ENSG00000154265	ABCA5	yes	-	-	135400	HYPERTRICHOSIS, CONGENITAL GENERALIZED, WITH OR WITHOUT GINGIVAL HYPERPLASIA; HTC3;;FIBROMATOSIS, GINGIVAL, WITH HYPERTRICHOSIS;;CHROMOSOME 17q24.2-q24.3 DELETION SYNDROME;;CHROMOSOME 17q24.2-q24.3 DUPLICATION SYNDROME;;MICRODELETION 17q24.2-q24.3 S /.../E;;MICRODUPLICATION 17q24.2-q24.3 SYNDROME;;HYPERTRICHOSIS TERMINALIS, GENERALIZED, WITH OR WITHOUT GINGIVAL HYPERPLASIA	Skin diseases; Oral diseases	Rare diseases; Fetal diseases
retro_hsap_1921	KNOWN_PSEUDOGENE	ENSG00000101752	MIB1	yes	-	-	615092	LEFT VENTRICULAR NONCOMPACTION 7; LVNC7	Cardiovascular diseases; Blood diseases	Genetic diseases; Rare diseases; Fetal diseases
retro_hsap_1928	KNOWN_PSEUDOGENE	ENSG00000141384	TAF4B	yes	-	-	615841	SPERMATOGENIC FAILURE 13; SPGF13	Reproductive diseases	Genetic diseases; Rare diseases
retro_hsap_1935	KNOWN_PSEUDOGENE	ENSG00000134769	DTNA	yes	-	-	604169	LEFT VENTRICULAR NONCOMPACTION 1; LVNC1;;LEFT VENTRICULAR NONCOMPACTION 1 WITH OR WITHOUT CONGENITAL HEART DEFECTS	Cardiovascular diseases; Blood diseases	Genetic diseases; Rare diseases; Fetal diseases
retro_hsap_1957	KNOWN_PSEUDOGENE	ENSG00000125726	CD70	yes	-	-	618261	LYMPHOPROLIFERATIVE SYNDROME 3; LPFS3;;CD70 DEFICIENCY	Blood diseases; Immune diseases; Gastrointestinal diseases	Genetic diseases; Rare diseases
retro_hsap_1967	KNOWN_PSEUDOGENE	ENSG00000105607	GCDH	yes	yes	-	231670	GLUTARIC ACIDEMIA I; GA1;;GLUTARIC ACIDURIA I;;GA I;;GLUTARYL-CoA DEHYDROGENASE DEFICIENCY	Neuronal diseases; Nephrological diseases	Genetic diseases; Rare diseases; Metabolic diseases
retro_hsap_2084	KNOWN_PSEUDOGENE	ENSG00000143970	ASXL2	yes	-	-	617190	SHASHI-PENA SYNDROME; SHAPNS	Eye diseases; Neuronal diseases; Bone diseases	Genetic diseases; Rare diseases
retro_hsap_2087	KNOWN_PSEUDOGENE	ENSG00000138002	IFT172	yes	-	-	615630	SHORT-RIB THORACIC DYSPLASIA 10 WITH OR WITHOUT POLYDACTYLY; SRTD10	Bone diseases; Eye diseases; Nephrological diseases; Respiratory diseases	Genetic diseases; Rare diseases; Fetal diseases
retro_hsap_2087	KNOWN_PSEUDOGENE	ENSG00000138002	IFT172	yes	-	-	616394	RETINITIS PIGMENTOSA 71; RP71	Neuronal diseases; Eye diseases	Genetic diseases; Rare diseases
retro_hsap_2117	KNOWN_PSEUDOGENE	ENSG00000144036	EXOC6B	yes	-	-	618395	SPONDYLOEPIMETAPHYSEAL DYSPLASIA WITH JOINT LAXITY, TYPE 3; SEMDJL3	Bone diseases; Eye diseases; Skin diseases; Muscle diseases	Genetic diseases; Rare diseases; Metabolic diseases; Fetal diseases
retro_hsap_2198	KNOWN_PSEUDOGENE	ENSG00000003393	ALS2	yes	-	-	205100	AMYOTROPHIC LATERAL SCLEROSIS 2, JUVENILE; ALS2;;ALS, JUVENILE; ALSJ	Neuronal diseases; Respiratory diseases; Mental diseases	Genetic diseases; Rare diseases; Metabolic diseases
retro_hsap_2198	KNOWN_PSEUDOGENE	ENSG00000003393	ALS2	yes	-	-	606353	PRIMARY LATERAL SCLEROSIS, JUVENILE; PLSJ;;PLS, JUVENILE	Neuronal diseases	Genetic diseases; Rare diseases
retro_hsap_2198	KNOWN_PSEUDOGENE	ENSG00000003393	ALS2	yes	-	-	607225	SPASTIC PARALYSIS, INFANTILE-ONSET ASCENDING; IAHSP	Neuronal diseases	Genetic diseases; Rare diseases
retro_hsap_2307	KNOWN_PSEUDOGENE	ENSG00000153208	MERTK	yes	-	-	613862	RETINITIS PIGMENTOSA 38; RP38;;ROD-CONE DYSTROPHY, CHILDHOOD-ONSET	Neuronal diseases; Eye diseases	Genetic diseases; Rare diseases
retro_hsap_2328	KNOWN_PSEUDOGENE	ENSG00000204406	MBD5	yes	-	-	156200	MENTAL RETARDATION, AUTOSOMAL DOMINANT 1; MRD1 CHROMOSOME 2q23.1 DELETION SYNDROME, INCLUDED	Mental diseases; Neuronal diseases	Genetic diseases; Rare diseases
retro_hsap_2383	KNOWN_PSEUDOGENE	ENSG00000115020	PIKFYVE	yes	-	-	121850	CORNEAL DYSTROPHY, FLECK;;CFD;;FLECK CORNEAL DYSTROPHY; FCD;;CORNEAL DYSTROPHY, FRANCOIS-NEETENS SPECKLED OR FLECKED	Eye diseases; Neuronal diseases	Genetic diseases; Rare diseases
retro_hsap_2397	KNOWN_PSEUDOGENE	ENSG00000204120	GIGYF2	yes	-	-	607688	PARKINSON DISEASE 11, AUTOSOMAL DOMINANT, SUSCEPTIBILITY TO; PARK11	Neuronal diseases; Muscle diseases; Mental diseases	Genetic diseases; Rare diseases; Metabolic diseases
retro_hsap_2435	KNOWN_PSEUDOGENE	ENSG00000101126	ADNP	yes	-	-	615873	HELSMOORTEL-VAN DER AA SYNDROME; HVDAS;;MENTAL RETARDATION, AUTOSOMAL DOMINANT 28; MRD28	Neuronal diseases; Mental diseases	Genetic diseases; Rare diseases; Fetal diseases
retro_hsap_2459	KNOWN_PSEUDOGENE	ENSG00000088970	KIZ	yes	-	-	615780	RETINITIS PIGMENTOSA 69; RP69	Neuronal diseases; Eye diseases	Genetic diseases; Rare diseases
retro_hsap_2472	KNOWN_PSEUDOGENE	ENSG00000078747	ITCH	yes	-	-	613385	AUTOIMMUNE DISEASE, MULTISYSTEM, WITH FACIAL DYSMORPHISM; ADMFD	Neuronal diseases; Gastrointestinal diseases; Respiratory diseases; Bone diseases; Blood diseases; Liver diseases	Genetic diseases; Fetal diseases; Rare diseases
retro_hsap_2541	KNOWN_PSEUDOGENE	ENSG00000093072	ADA2	yes	-	-	182410	SNEDDON SYNDROME; SNDNS;;LIVEDO RETICULARIS AND CEREBROVASCULAR ACCIDENTS	Neuronal diseases; Cardiovascular diseases; Bone diseases; Skin diseases	Genetic diseases; Rare diseases
retro_hsap_2541	KNOWN_PSEUDOGENE	ENSG00000093072	ADA2	yes	-	-	615688	VASCULITIS, AUTOINFLAMMATION, IMMUNODEFICIENCY, AND HEMATOLOGIC DEFECTS SYNDROME; VAIHS;;POLYARTERITIS NODOSA, CHILDHOOD-ONSET; PAN;;ADENOSINE DEAMINASE 2 DEFICIENCY; DADA2	Cardiovascular diseases; Bone diseases; Blood diseases	Genetic diseases; Rare diseases
retro_hsap_2582	KNOWN_PSEUDOGENE	ENSG00000100150	DEPDC5	yes	yes	-	604364	EPILEPSY, FAMILIAL FOCAL, WITH VARIABLE FOCI 1; FFEVF1;;EPILEPSY, FAMILIAL FOCAL, WITH VARIABLE FOCI; FFEVF;;EPILEPSY, PARTIAL, WITH VARIABLE FOCI; FPEVF	Neuronal diseases	Genetic diseases; Rare diseases
retro_hsap_2598	KNOWN_PSEUDOGENE	ENSG00000130638	ATXN10	yes	-	-	603516	SPINOCEREBELLAR ATAXIA 10; SCA10	Neuronal diseases; Eye diseases; Liver diseases; Skin diseases; Ear diseases; Muscle diseases; Mental diseases	Genetic diseases; Rare diseases; Metabolic diseases; Fetal diseases
retro_hsap_2615	KNOWN_PSEUDOGENE	ENSG00000151090	THRB	yes	-	-	145650	THYROID HORMONE RESISTANCE, SELECTIVE PITUITARY; PRTH;;HYPERTHYROIDISM, FAMILIAL, DUE TO INAPPROPRIATE THYROTROPIN SECRETION	Endocrine diseases	Genetic diseases
retro_hsap_2615	KNOWN_PSEUDOGENE	ENSG00000151090	THRB	yes	-	-	188570	THYROID HORMONE RESISTANCE, GENERALIZED, AUTOSOMAL DOMINANT; GRTH;;GTHR;;THYROID HORMONE UNRESPONSIVENESS;;HYPERTHYROXINEMIA, FAMILIAL EUTHYROID, SECONDARY TO PITUITARY AND PERIPHERAL RESISTANCE TO THYROID HORMONES	Endocrine diseases	Genetic diseases; Rare diseases
retro_hsap_2615	KNOWN_PSEUDOGENE	ENSG00000151090	THRB	yes	-	-	274300	THYROID HORMONE RESISTANCE, GENERALIZED, AUTOSOMAL RECESSIVE; GRTH;;GTHR;;THYROID HORMONE UNRESPONSIVENESS;;REFETOFF SYNDROME	Endocrine diseases	Genetic diseases; Rare diseases
retro_hsap_2618	KNOWN_PSEUDOGENE	ENSG00000151092	NGLY1	yes	-	-	615273	CONGENITAL DISORDER OF DEGLYCOSYLATION; CDDG;;CONGENITAL DISORDER OF GLYCOSYLATION, TYPE Iv, FORMERLY; CDG1V, FORMERLY	Neuronal diseases; Eye diseases; Skin diseases; Liver diseases	Genetic diseases; Rare diseases; Metabolic diseases
retro_hsap_2619	KNOWN_PSEUDOGENE	ENSG00000151092	NGLY1	yes	-	-	615273	CONGENITAL DISORDER OF DEGLYCOSYLATION; CDDG;;CONGENITAL DISORDER OF GLYCOSYLATION, TYPE Iv, FORMERLY; CDG1V, FORMERLY	Neuronal diseases; Eye diseases; Skin diseases; Liver diseases	Genetic diseases; Rare diseases; Metabolic diseases
retro_hsap_2630	KNOWN_PSEUDOGENE	ENSG00000170266	GLB1	yes	-	-	230500	GM1-GANGLIOSIDOSIS, TYPE I;;GANGLIOSIDOSIS, GENERALIZED GM1, TYPE I;;GANGLIOSIDOSIS, GENERALIZED GM1, INFANTILE FORM;;GANGLIOSIDOSIS, GENERALIZED GM1, TYPE 1;;BETA-GALACTOSIDASE-1 DEFICIENCY;;GLB1 DEFICIENCY GM1-GANGLIOSIDOSIS, TYPE I, WITH CARDIAC /.../EMENT, INCLUDED;;GANGLIOSIDOSIS, GENERALIZED GM1, TYPE I, WITH CARDIAC INVOLVEMENT, INCLUDED	Neuronal diseases; Eye diseases; Bone diseases; Liver diseases	Genetic diseases; Rare diseases; Metabolic diseases
retro_hsap_2630	KNOWN_PSEUDOGENE	ENSG00000170266	GLB1	yes	-	-	230600	GM1-GANGLIOSIDOSIS, TYPE II;;GANGLIOSIDOSIS, GENERALIZED GM1, JUVENILE TYPE;;GANGLIOSIDOSIS, GENERALIZED GM1, TYPE II;;GANGLIOSIDOSIS, GENERALIZED GM1, TYPE 2 GANGLIOSIDOSIS, GENERALIZED GM1, LATE-INFANTILE TYPE, INCLUDED	Neuronal diseases; Eye diseases; Bone diseases; Liver diseases	Genetic diseases; Rare diseases; Metabolic diseases
retro_hsap_2630	KNOWN_PSEUDOGENE	ENSG00000170266	GLB1	yes	-	-	230650	GM1-GANGLIOSIDOSIS, TYPE III;;GANGLIOSIDOSIS, GENERALIZED GM1, ADULT TYPE;;GANGLIOSIDOSIS, GENERALIZED GM1, CHRONIC TYPE;;GANGLIOSIDOSIS, GENERALIZED GM1, TYPE III;;GANGLIOSIDOSIS, GENERALIZED GM1, TYPE 3	Neuronal diseases; Bone diseases; Eye diseases; Liver diseases	Genetic diseases; Rare diseases; Metabolic diseases
retro_hsap_2630	KNOWN_PSEUDOGENE	ENSG00000170266	GLB1	yes	-	-	253010	MUCOPOLYSACCHARIDOSIS, TYPE IVB; MPS4B;;MORQUIO SYNDROME B;;MPS IVB	Eye diseases; Bone diseases; Neuronal diseases; Nephrological diseases; Respiratory diseases; Skin diseases; Liver diseases	Genetic diseases; Rare diseases; Metabolic diseases; Fetal diseases
retro_hsap_2699	KNOWN_PSEUDOGENE	ENSG00000163848	ZNF148	yes	-	-	617260	GLOBAL DEVELOPMENTAL DELAY, ABSENT OR HYPOPLASTIC CORPUS CALLOSUM, AND DYSMORPHIC FACIES; GDACCF	Not classified	Genetic diseases
retro_hsap_2713	KNOWN_PSEUDOGENE	ENSG00000175054	ATR	yes	-	-	210600	SECKEL SYNDROME 1; SCKL1;;SCKL;;SECKEL-TYPE DWARFISM;;NANOCEPHALIC DWARFISM;;MICROCEPHALIC PRIMORDIAL DWARFISM I;;BIRD-HEADED DWARFISM	Neuronal diseases; Mental diseases; Bone diseases; Smell/Taste diseases	Genetic diseases; Rare diseases; Fetal diseases
retro_hsap_2713	KNOWN_PSEUDOGENE	ENSG00000175054	ATR	yes	-	-	614564	CUTANEOUS TELANGIECTASIA AND CANCER SYNDROME, FAMILIAL; FCTCS;;TELANGIECTASIA, CUTANEOUS, AND CANCER SYNDROME, FAMILIAL	Skin diseases; Eye diseases	Genetic diseases; Rare diseases; Cancer diseases
retro_hsap_2719	KNOWN_PSEUDOGENE	ENSG00000144893	MED12L	yes	-	-	618872	NIZON-ISIDOR SYNDROME; NIZIDS	Neuronal diseases	Genetic diseases
retro_hsap_2761	KNOWN_PSEUDOGENE	ENSG00000163491	NEK10	yes	yes	-	618781	CILIARY DYSKINESIA, PRIMARY, 44; CILD44;;CILIARY DYSKINESIA, PRIMARY, 44, WITHOUT SITUS INVERSUS	Reproductive diseases; Respiratory diseases; Ear diseases	Genetic diseases; Rare diseases; Fetal diseases
retro_hsap_2772	KNOWN_PSEUDOGENE	ENSG00000076242	MLH1	yes	-	-	158320	MUIR-TORRE SYNDROME; MRTES;;CUTANEOUS SEBACEOUS NEOPLASMS AND KERATOACANTHOMAS, MULTIPLE, WITH GASTROINTESTINAL AND OTHER CARCINOMAS	Gastrointestinal diseases; Skin diseases	Genetic diseases; Rare diseases; Cancer diseases
retro_hsap_2772	KNOWN_PSEUDOGENE	ENSG00000076242	MLH1	yes	-	-	276300	MISMATCH REPAIR CANCER SYNDROME; MMRCS;;CONSTITUTIONAL MISMATCH REPAIR DEFICIENCY SYNDROME; CMMRDS;;MISMATCH REPAIR DEFICIENCY;;MMR DEFICIENCY;;CHILDHOOD CANCER SYNDROME;;BRAIN TUMOR-POLYPOSIS SYNDROME 1; BTPS1;;BTP1 SYNDROME;;TURCOT SYNDROME	Neuronal diseases; Blood diseases	Genetic diseases; Rare diseases
retro_hsap_2772	KNOWN_PSEUDOGENE	ENSG00000076242	MLH1	yes	-	-	609310	COLORECTAL CANCER, HEREDITARY NONPOLYPOSIS, TYPE 2; HNPCC2;;COLON CANCER, FAMILIAL NONPOLYPOSIS, TYPE 2; FCC2;;COCA2	Gastrointestinal diseases	Genetic diseases; Cancer diseases
retro_hsap_2781	KNOWN_PSEUDOGENE	ENSG00000182606	TRAK1	yes	-	-	618201	EPILEPTIC ENCEPHALOPATHY, EARLY INFANTILE, 68; EIEE68	Neuronal diseases; Eye diseases; Liver diseases; Ear diseases; Bone diseases; Nephrological diseases; Mental diseases	Genetic diseases; Rare diseases; Metabolic diseases; Fetal diseases
retro_hsap_2835	KNOWN_PSEUDOGENE	ENSG00000075785	RAB7A	yes	-	-	600882	CHARCOT-MARIE-TOOTH DISEASE, AXONAL, TYPE 2B; CMT2B;;CHARCOT-MARIE-TOOTH DISEASE, AUTOSOMAL DOMINANT, TYPE 2B;;CHARCOT-MARIE-TOOTH NEUROPATHY, TYPE 2B;;HEREDITARY MOTOR AND SENSORY NEUROPATHY IIB; HMSN IIB;;HMSN2B	Neuronal diseases; Skin diseases	Genetic diseases; Rare diseases; Metabolic diseases
retro_hsap_2862	KNOWN_PSEUDOGENE	ENSG00000082996	RNF13	yes	-	-	618379	EPILEPTIC ENCEPHALOPATHY, EARLY INFANTILE, 73; EIEE73	Neuronal diseases; Ear diseases; Eye diseases; Liver diseases; Bone diseases; Nephrological diseases; Mental diseases	Genetic diseases; Fetal diseases; Rare diseases; Metabolic diseases
retro_hsap_2870	KNOWN_PSEUDOGENE	ENSG00000174891	RSRC1	yes	-	-	618402	INTELLECTUAL DEVELOPMENTAL DISORDER, AUTOSOMAL RECESSIVE 70; MRT70;;MENTAL RETARDATION, AUTOSOMAL RECESSIVE 70	Neuronal diseases; Mental diseases	Genetic diseases
retro_hsap_2992	KNOWN_PSEUDOGENE	ENSG00000198589	LRBA	yes	-	-	614700	IMMUNODEFICIENCY, COMMON VARIABLE, 8, WITH AUTOIMMUNITY; CVID8	Gastrointestinal diseases; Endocrine diseases; Blood diseases; Immune diseases	Genetic diseases; Rare diseases
retro_hsap_3114	KNOWN_PSEUDOGENE	ENSG00000109654	TRIM2	yes	-	-	615490	CHARCOT-MARIE-TOOTH DISEASE, AXONAL, TYPE 2R; CMT2R;;CHARCOT-MARIE-TOOTH NEUROPATHY, TYPE 2R;;CHARCOT-MARIE-TOOTH DISEASE, AXONAL, AUTOSOMAL RECESSIVE, TYPE 2R	Neuronal diseases; Skin diseases	Genetic diseases; Rare diseases; Metabolic diseases
retro_hsap_3163	KNOWN_PSEUDOGENE	ENSG00000197603	CPLANE1	yes	-	-	277170	OROFACIODIGITAL SYNDROME VI; OFD6;;ORAL-FACIAL-DIGITAL SYNDROME, TYPE VI;;OFDS VI;;VARADI-PAPP SYNDROME;;VARADI SYNDROME;;POLYDACTYLY, CLEFT LIP/PALATE OR LINGUAL LUMP, AND PSYCHOMOTOR RETARDATION	Neuronal diseases; Eye diseases; Ear diseases; Bone diseases; Oral diseases; Nephrological diseases; Respiratory diseases; Skin diseases; Smell/Taste diseases	Genetic diseases; Rare diseases; Fetal diseases
retro_hsap_3163	KNOWN_PSEUDOGENE	ENSG00000197603	CPLANE1	yes	-	-	614615	JOUBERT SYNDROME 17; JBTS17	Neuronal diseases; Eye diseases; Nephrological diseases; Respiratory diseases; Liver diseases; Mental diseases	Genetic diseases; Rare diseases; Fetal diseases
retro_hsap_3164	KNOWN_PSEUDOGENE	ENSG00000197603	CPLANE1	yes	-	-	277170	OROFACIODIGITAL SYNDROME VI; OFD6;;ORAL-FACIAL-DIGITAL SYNDROME, TYPE VI;;OFDS VI;;VARADI-PAPP SYNDROME;;VARADI SYNDROME;;POLYDACTYLY, CLEFT LIP/PALATE OR LINGUAL LUMP, AND PSYCHOMOTOR RETARDATION	Neuronal diseases; Eye diseases; Ear diseases; Bone diseases; Oral diseases; Nephrological diseases; Respiratory diseases; Skin diseases; Smell/Taste diseases	Genetic diseases; Rare diseases; Fetal diseases
retro_hsap_3164	KNOWN_PSEUDOGENE	ENSG00000197603	CPLANE1	yes	-	-	614615	JOUBERT SYNDROME 17; JBTS17	Neuronal diseases; Eye diseases; Nephrological diseases; Respiratory diseases; Liver diseases; Mental diseases	Genetic diseases; Rare diseases; Fetal diseases
retro_hsap_3198	KNOWN_PSEUDOGENE	ENSG00000132842	AP3B1	yes	-	-	608233	HERMANSKY-PUDLAK SYNDROME 2; HPS2	Eye diseases; Skin diseases; Blood diseases; Immune diseases; Neuronal diseases	Genetic diseases; Rare diseases; Metabolic diseases
retro_hsap_3200	KNOWN_PSEUDOGENE	ENSG00000132837	DMGDH	yes	-	-	605850	DIMETHYLGLYCINE DEHYDROGENASE DEFICIENCY; DMGDHD;;DMGDH DEFICIENCY	Not classified	Genetic diseases; Metabolic diseases; Rare diseases
retro_hsap_3239	KNOWN_PSEUDOGENE	ENSG00000072364	AFF4	yes	-	-	616368	CHOPS SYNDROME; CHOPS;;COGNITIVE IMPAIRMENT, COARSE FACIES, HEART DEFECTS, OBESITY, PULMONARY INVOLVEMENT, SHORT STATURE, AND SKELETAL DYSPLASIA	Neuronal diseases; Cardiovascular diseases; Bone diseases; Endocrine diseases; Respiratory diseases	Genetic diseases; Rare diseases; Fetal diseases; Metabolic diseases
retro_hsap_3240	KNOWN_PSEUDOGENE	ENSG00000072364	AFF4	yes	-	-	616368	CHOPS SYNDROME; CHOPS;;COGNITIVE IMPAIRMENT, COARSE FACIES, HEART DEFECTS, OBESITY, PULMONARY INVOLVEMENT, SHORT STATURE, AND SKELETAL DYSPLASIA	Neuronal diseases; Cardiovascular diseases; Bone diseases; Endocrine diseases; Respiratory diseases	Genetic diseases; Rare diseases; Fetal diseases; Metabolic diseases
retro_hsap_3250	KNOWN_PSEUDOGENE	ENSG00000113580	NR3C1	yes	-	-	615962	GLUCOCORTICOID RESISTANCE, GENERALIZED; GCCR;;GLUCOCORTICOID RECEPTOR DEFICIENCY;;GCCR DEFICIENCY;;GCR DEFICIENCY;;GRL DEFICIENCY;;CORTISOL RESISTANCE FROM GLUCOCORTICOID RECEPTOR DEFECT	Reproductive diseases; Endocrine diseases; Nephrological diseases	Genetic diseases; Rare diseases; Fetal diseases; Metabolic diseases
retro_hsap_3254	KNOWN_PSEUDOGENE	ENSG00000182578	CSF1R	yes	-	yes	221820	LEUKOENCEPHALOPATHY, HEREDITARY DIFFUSE, WITH SPHEROIDS; HDLS;;LEUKOENCEPHALOPATHY, ADULT-ONSET, WITH AXONAL SPHEROIDS AND PIGMENTED GLIA; ALSP;;LEUKOENCEPHALOPATHY WITH NEUROAXONAL SPHEROIDS, AUTOSOMAL DOMINANT;;GLIOSIS, FAMILIAL PROGRESSIVE SUBCOR /.../ GPSC;;DEMENTIA, FAMILIAL, NEUMANN TYPE;;SUBCORTICAL GLIOSIS OF NEUMANN	Neuronal diseases; Mental diseases	Genetic diseases; Rare diseases
retro_hsap_3254	KNOWN_PSEUDOGENE	ENSG00000182578	CSF1R	yes	-	yes	618476	BRAIN ABNORMALITIES, NEURODEGENERATION, AND DYSOSTEOSCLEROSIS; BANDDOS	Neuronal diseases; Bone diseases	Genetic diseases
retro_hsap_3316	KNOWN_PSEUDOGENE	ENSG00000112992	NNT	yes	-	-	614736	GLUCOCORTICOID DEFICIENCY 4 WITH OR WITHOUT MINERALOCORTICOID DEFICIENCY; GCCD4	Endocrine diseases	Genetic diseases; Rare diseases
retro_hsap_3349	KNOWN_PSEUDOGENE	ENSG00000152422	XRCC4	yes	-	-	616541	SHORT STATURE, MICROCEPHALY, AND ENDOCRINE DYSFUNCTION; SSMED	Immune diseases	Genetic diseases
retro_hsap_3368	KNOWN_PSEUDOGENE	ENSG00000134982	APC	yes	-	-	114550	HEPATOCELLULAR CARCINOMA;;HCC;;CANCER, HEPATOCELLULAR;;LIVER CANCER;;LIVER CELL CARCINOMA; LCC;;HEPATOMA HEPATOBLASTOMA, INCLUDED;;HEPATOBLASTOMA CAUSED BY SOMATIC MUTATION, INCLUDED	Liver diseases; Gastrointestinal diseases	Genetic diseases; Rare diseases; Cancer diseases
retro_hsap_3368	KNOWN_PSEUDOGENE	ENSG00000134982	APC	yes	-	-	135290	DESMOID DISEASE, HEREDITARY; DESMD;;FIBROMATOSIS, FAMILIAL INFILTRATIVE; FIF DESMOID TUMOR CAUSED BY SOMATIC MUTATION, INCLUDED	Not classified	Genetic diseases; Rare diseases
retro_hsap_3368	KNOWN_PSEUDOGENE	ENSG00000134982	APC	yes	-	-	175100	FAMILIAL ADENOMATOUS POLYPOSIS 1; FAP1;;ADENOMATOUS POLYPOSIS OF THE COLON; APC;;FAMILIAL POLYPOSIS OF THE COLON; FPC;;POLYPOSIS, ADENOMATOUS INTESTINAL GARDNER SYNDROME, INCLUDED; GS, INCLUDED;;BRAIN TUMOR-POLYPOSIS SYNDROME 2, INCLUDED; BTPS2, INC /.../;FAMILIAL ADENOMATOUS POLYPOSIS, ATTENUATED, INCLUDED; AFAP, INCLUDED;;ADENOMATOUS POLYPOSIS COLI, ATTENUATED, INCLUDED; AAPC, INCLUDED	Neuronal diseases; Eye diseases; Gastrointestinal diseases; Skin diseases; Bone diseases	Genetic diseases; Rare diseases; Fetal diseases; Cancer diseases
retro_hsap_3368	KNOWN_PSEUDOGENE	ENSG00000134982	APC	yes	-	-	613659	GASTRIC CANCER GASTRIC CANCER, INTESTINAL, INCLUDED	Gastrointestinal diseases; Immune diseases; Blood diseases	Genetic diseases; Rare diseases; Cancer diseases
retro_hsap_3375	KNOWN_PSEUDOGENE	ENSG00000133835	HSD17B4	yes	-	-	233400	PERRAULT SYNDROME 1; PRLTS1;;OVARIAN DYSGENESIS WITH SENSORINEURAL DEAFNESS;;GONADAL DYSGENESIS, XX TYPE, WITH DEAFNESS	Neuronal diseases; Ear diseases; Mental diseases; Reproductive diseases; Endocrine diseases	Genetic diseases; Rare diseases; Metabolic diseases; Fetal diseases
retro_hsap_3375	KNOWN_PSEUDOGENE	ENSG00000133835	HSD17B4	yes	-	-	261515	D-BIFUNCTIONAL PROTEIN DEFICIENCY;;17-@BETA-HYDROXYSTEROID DEHYDROGENASE IV DEFICIENCY;;DBP DEFICIENCY;;PEROXISOMAL BIFUNCTIONAL ENZYME DEFICIENCY;;PBFE DEFICIENCY	Neuronal diseases; Liver diseases	Genetic diseases; Rare diseases; Metabolic diseases
retro_hsap_3376	KNOWN_PSEUDOGENE	ENSG00000133835	HSD17B4	yes	-	-	233400	PERRAULT SYNDROME 1; PRLTS1;;OVARIAN DYSGENESIS WITH SENSORINEURAL DEAFNESS;;GONADAL DYSGENESIS, XX TYPE, WITH DEAFNESS	Neuronal diseases; Ear diseases; Mental diseases; Reproductive diseases; Endocrine diseases	Genetic diseases; Rare diseases; Metabolic diseases; Fetal diseases
retro_hsap_3376	KNOWN_PSEUDOGENE	ENSG00000133835	HSD17B4	yes	-	-	261515	D-BIFUNCTIONAL PROTEIN DEFICIENCY;;17-@BETA-HYDROXYSTEROID DEHYDROGENASE IV DEFICIENCY;;DBP DEFICIENCY;;PEROXISOMAL BIFUNCTIONAL ENZYME DEFICIENCY;;PBFE DEFICIENCY	Neuronal diseases; Liver diseases	Genetic diseases; Rare diseases; Metabolic diseases
retro_hsap_3406	KNOWN_PSEUDOGENE	ENSG00000165671	NSD1	yes	-	-	117550	SOTOS SYNDROME 1; SOTOS1;;SOTOS SYNDROME;;CEREBRAL GIGANTISM;;CHROMOSOME 5q35 DELETION SYNDROME	Eye diseases; Bone diseases	Genetic diseases; Rare diseases; Fetal diseases
retro_hsap_3475	KNOWN_PSEUDOGENE	ENSG00000151914	DST	yes	-	-	614653	NEUROPATHY, HEREDITARY SENSORY AND AUTONOMIC, TYPE VI; HSAN6;;HSAN VI	Neuronal diseases; Cardiovascular diseases; Eye diseases; Skin diseases; Gastrointestinal diseases; Bone diseases; Nephrological diseases; Ear diseases; Mental diseases	Genetic diseases; Rare diseases; Metabolic diseases
retro_hsap_3475	KNOWN_PSEUDOGENE	ENSG00000151914	DST	yes	-	-	615425	EPIDERMOLYSIS BULLOSA SIMPLEX, AUTOSOMAL RECESSIVE 2; EBSB2	Skin diseases	Genetic diseases; Rare diseases
retro_hsap_3558	KNOWN_PSEUDOGENE	ENSG00000111846	GCNT2	yes	-	-	110800	BLOOD GROUP, I SYSTEM; Ii;;I BLOOD GROUP SYSTEM;;Ii BLOOD GROUP SYSTEM ADULT i PHENOTYPE, INCLUDED	Blood diseases	Genetic diseases
retro_hsap_3558	KNOWN_PSEUDOGENE	ENSG00000111846	GCNT2	yes	-	-	116700	CATARACT 13 WITH ADULT i PHENOTYPE; CTRCT13	Neuronal diseases; Blood diseases	Genetic diseases; Rare diseases
retro_hsap_3613	KNOWN_PSEUDOGENE	ENSG00000185760	KCNQ5	yes	-	-	617601	MENTAL RETARDATION, AUTOSOMAL DOMINANT 46; MRD46	Mental diseases; Neuronal diseases; Eye diseases; Skin diseases; Gastrointestinal diseases; Ear diseases	Genetic diseases; Rare diseases; Metabolic diseases; Fetal diseases
retro_hsap_3640	KNOWN_PSEUDOGENE	ENSG00000118690	ARMC2	yes	-	-	618433	SPERMATOGENIC FAILURE 38; SPGF38	Reproductive diseases	Genetic diseases; Rare diseases
retro_hsap_3648	KNOWN_PSEUDOGENE	ENSG00000123500	COL10A1	yes	-	-	156500	METAPHYSEAL CHONDRODYSPLASIA, SCHMID TYPE; MCDS;;SPONDYLOMETAPHYSEAL DYSPLASIA, JAPANESE TYPE	Bone diseases	Genetic diseases; Rare diseases; Fetal diseases
retro_hsap_3659	KNOWN_PSEUDOGENE	ENSG00000196569	LAMA2	yes	-	-	607855	MUSCULAR DYSTROPHY, CONGENITAL MEROSIN-DEFICIENT, 1A; MDC1A;;MUSCULAR DYSTROPHY, CONGENITAL MEROSIN-DEFICIENT MUSCULAR DYSTROPHY, CONGENITAL, DUE TO PARTIAL LAMA2 DEFICIENCY, INCLUDED	Muscle diseases; Neuronal diseases; Cardiovascular diseases	Genetic diseases
retro_hsap_3659	KNOWN_PSEUDOGENE	ENSG00000196569	LAMA2	yes	-	-	618138	MUSCULAR DYSTROPHY, LIMB-GIRDLE, AUTOSOMAL RECESSIVE 23; LGMDR23	Neuronal diseases; Muscle diseases	Genetic diseases; Rare diseases; Metabolic diseases
retro_hsap_3664	KNOWN_PSEUDOGENE	ENSG00000112319	EYA4	yes	-	-	601316	DEAFNESS, AUTOSOMAL DOMINANT 10; DFNA10	Ear diseases; Neuronal diseases; Blood diseases; Cardiovascular diseases	Genetic diseases; Rare diseases; Fetal diseases
retro_hsap_3664	KNOWN_PSEUDOGENE	ENSG00000112319	EYA4	yes	-	-	605362	CARDIOMYOPATHY, DILATED, 1J; CMD1J;;CARDIOMYOPATHY, DILATED, WITH SENSORINEURAL HEARING LOSS, AUTOSOMAL DOMINANT	Cardiovascular diseases; Neuronal diseases; Ear diseases; Immune diseases; Respiratory diseases; Bone diseases; Blood diseases	Genetic diseases; Rare diseases
retro_hsap_3668	KNOWN_PSEUDOGENE	ENSG00000112357	PEX7	yes	-	-	215100	RHIZOMELIC CHONDRODYSPLASIA PUNCTATA, TYPE 1; RCDP1;;PEROXISOME BIOGENESIS DISORDER 9; PBD9;;CHONDRODYSPLASIA PUNCTATA, RHIZOMELIC FORM; CDPR;;CHONDRODYSTROPHIA CALCIFICANS PUNCTATA	Neuronal diseases; Eye diseases; Bone diseases; Mental diseases	Genetic diseases; Rare diseases; Metabolic diseases; Fetal diseases
retro_hsap_3668	KNOWN_PSEUDOGENE	ENSG00000112357	PEX7	yes	-	-	266500	REFSUM DISEASE, CLASSIC;;REFSUM DISEASE, ADULT, 1;;PHYTANIC ACID OXIDASE DEFICIENCY;;HEREDOPATHIA ATACTICA POLYNEURITIFORMIS;;HEREDITARY MOTOR AND SENSORY NEUROPATHY IV; HMSN4;;HMSN IV	Neuronal diseases; Eye diseases; Skin diseases	Genetic diseases; Rare diseases; Metabolic diseases
retro_hsap_3668	KNOWN_PSEUDOGENE	ENSG00000112357	PEX7	yes	-	-	614879	PEROXISOME BIOGENESIS DISORDER 9B; PBD9B;;REFSUM DISEASE, ADULT, 2;;PEROXISOME BIOGENESIS DISORDER, PEX7-RELATED, ATYPICAL PEROXISOME BIOGENESIS DISORDER, COMPLEMENTATION GROUP 11, INCLUDED; CG11, INCLUDED;;PEROXISOME BIOGENESIS DISORDER, COMPLEMENT /.../GROUP R, INCLUDED; CGR, INCLUDED	Neuronal diseases; Eye diseases; Liver diseases; Nephrological diseases; Endocrine diseases; Mental diseases	Genetic diseases; Metabolic diseases; Fetal diseases; Rare diseases
retro_hsap_3702	KNOWN_PSEUDOGENE	ENSG00000214960	CRPPA	yes	-	-	614643	MUSCULAR DYSTROPHY-DYSTROGLYCANOPATHY (CONGENITAL WITH BRAIN AND EYE ANOMALIES), TYPE A, 7; MDDGA7;;WALKER-WARBURG SYNDROME OR MUSCLE-EYE-BRAIN DISEASE, ISPD-RELATED	Neuronal diseases; Muscle diseases; Mental diseases; Eye diseases	Genetic diseases; Rare diseases; Metabolic diseases; Fetal diseases
retro_hsap_3702	KNOWN_PSEUDOGENE	ENSG00000214960	CRPPA	yes	-	-	616052	MUSCULAR DYSTROPHY-DYSTROGLYCANOPATHY (LIMB-GIRDLE), TYPE C, 7; MDDGC7;;MUSCULAR DYSTROPHY, LIMB-GIRDLE, AUTOSOMAL RECESSIVE 20; LGMDR20;;MUSCULAR DYSTROPHY, LIMB-GIRDLE, TYPE 2U; LGMD2U	Neuronal diseases; Muscle diseases; Eye diseases; Mental diseases	Genetic diseases; Metabolic diseases; Rare diseases; Fetal diseases
retro_hsap_3717	KNOWN_PSEUDOGENE	ENSG00000187258	NPSR1	yes	-	-	608584	ASTHMA-RELATED TRAITS, SUSCEPTIBILITY TO, 2;;ASRT2	Skin diseases; Immune diseases	Genetic diseases
retro_hsap_3752	KNOWN_PSEUDOGENE	ENSG00000187391	MAGI2	yes	-	-	617609	NEPHROTIC SYNDROME, TYPE 15; NPHS15	Nephrological diseases; Endocrine diseases; Blood diseases; Immune diseases	Genetic diseases; Metabolic diseases; Rare diseases
retro_hsap_3753	KNOWN_PSEUDOGENE	ENSG00000187391	MAGI2	yes	-	-	617609	NEPHROTIC SYNDROME, TYPE 15; NPHS15	Nephrological diseases; Endocrine diseases; Blood diseases; Immune diseases	Genetic diseases; Metabolic diseases; Rare diseases
retro_hsap_3757	KNOWN_PSEUDOGENE	ENSG00000085563	ABCB1	yes	-	-	120080	COLCHICINE RESISTANCE;;COLCHICINE SENSITIVITY; CLCS	Not classified	Genetic diseases
retro_hsap_3757	KNOWN_PSEUDOGENE	ENSG00000085563	ABCB1	yes	-	-	612244	INFLAMMATORY BOWEL DISEASE 13; IBD13	Gastrointestinal diseases; Bone diseases; Blood diseases; Immune diseases	Genetic diseases; Rare diseases
retro_hsap_3764	KNOWN_PSEUDOGENE	ENSG00000004864	SLC25A13	yes	-	-	603471	CITRULLINEMIA, TYPE II, ADULT-ONSET; CTLN2;;CITRIN DEFICIENCY	Liver diseases; Neuronal diseases	Genetic diseases; Rare diseases; Metabolic diseases
retro_hsap_3764	KNOWN_PSEUDOGENE	ENSG00000004864	SLC25A13	yes	-	-	605814	CITRULLINEMIA, TYPE II, NEONATAL-ONSET;;CITRULLINEMIA, TYPE II, NEONATAL-ONSET, WITH OR WITHOUT FAILURE TO THRIVE AND DYSLIPIDEMIA;;CHOLESTASIS, NEONATAL INTRAHEPATIC, CAUSED BY CITRIN DEFICIENCY; NICCD	Liver diseases	Genetic diseases; Rare diseases; Metabolic diseases
retro_hsap_3775	KNOWN_PSEUDOGENE	ENSG00000135241	PNPLA8	yes	-	-	251950	MITOCHONDRIAL MYOPATHY WITH LACTIC ACIDOSIS; MMLA	Neuronal diseases; Ear diseases	Genetic diseases; Rare diseases; Metabolic diseases; Fetal diseases
retro_hsap_3810	KNOWN_PSEUDOGENE	ENSG00000055609	KMT2C	yes	-	-	617768	KLEEFSTRA SYNDROME 2; KLEFS2	Neuronal diseases; Eye diseases; Mental diseases	Genetic diseases; Rare diseases; Fetal diseases; Metabolic diseases
retro_hsap_3881	KNOWN_PSEUDOGENE	ENSG00000196367	TRRAP	yes	-	-	618454	DEVELOPMENTAL DELAY WITH OR WITHOUT DYSMORPHIC FACIES AND AUTISM; DEDDFA	Neuronal diseases; Nephrological diseases	Genetic diseases
retro_hsap_3881	KNOWN_PSEUDOGENE	ENSG00000196367	TRRAP	yes	-	-	618778	DEAFNESS, AUTOSOMAL DOMINANT 75; DFNA75	Ear diseases; Neuronal diseases; Blood diseases; Cardiovascular diseases	Genetic diseases; Rare diseases; Fetal diseases
retro_hsap_3892	KNOWN_PSEUDOGENE	ENSG00000128573	FOXP2	yes	-	yes	602081	SPEECH-LANGUAGE DISORDER 1; SPCH1;;CHILDHOOD APRAXIA OF SPEECH; CAS;;DEVELOPMENTAL VERBAL DYSPRAXIA; DVD;;SPEECH AND LANGUAGE DISORDER WITH OROFACIAL DYSPRAXIA	Neuronal diseases; Mental diseases	Genetic diseases
retro_hsap_3997	KNOWN_PSEUDOGENE	ENSG00000147650	LRP12	yes	-	-	164310	OCULOPHARYNGODISTAL MYOPATHY 1; OPDM1;;OCULOPHARYNGODISTAL MYOPATHY; OPDM;;FACIOOCULOLARYNGOPHARYNGEAL MYOPATHY WITH DISTAL AND RESPIRATORY INVOLVEMENT; FOLP-DR	Neuronal diseases; Eye diseases	Genetic diseases; Rare diseases; Fetal diseases
retro_hsap_4010	KNOWN_PSEUDOGENE	ENSG00000066827	ZFAT	yes	-	-	608175	AUTOIMMUNE THYROID DISEASE, SUSCEPTIBILITY TO, 3; AITD3	Endocrine diseases	Genetic diseases; Rare diseases
retro_hsap_4016	KNOWN_PSEUDOGENE	ENSG00000147316	MCPH1	yes	-	-	251200	MICROCEPHALY 1, PRIMARY, AUTOSOMAL RECESSIVE; MCPH1;;PREMATURE CHROMOSOME CONDENSATION WITH MICROCEPHALY AND MENTAL RETARDATION;;PREMATURE CHROMOSOME CONDENSATION SYNDROME;;PCC SYNDROME	Neuronal diseases; Mental diseases; Eye diseases	Genetic diseases; Rare diseases; Fetal diseases
retro_hsap_4022	KNOWN_PSEUDOGENE	ENSG00000104723	TUSC3	yes	-	-	611093	MENTAL RETARDATION, AUTOSOMAL RECESSIVE 7; MRT7;;MENTAL RETARDATION, AUTOSOMAL RECESSIVE 22; MRT22	Neuronal diseases; Mental diseases; Eye diseases; Skin diseases; Gastrointestinal diseases; Ear diseases	Genetic diseases; Rare diseases; Metabolic diseases; Fetal diseases
retro_hsap_4044	KNOWN_PSEUDOGENE	ENSG00000147475	ERLIN2	yes	yes	-	611225	SPASTIC PARAPLEGIA 18, AUTOSOMAL RECESSIVE; SPG18;;INTELLECTUAL DISABILITY, MOTOR DYSFUNCTION, AND JOINT CONTRACTURES; IDMDC	Neuronal diseases; Eye diseases; Gastrointestinal diseases; Skin diseases; Respiratory diseases; Bone diseases; Nephrological diseases; Ear diseases; Mental diseases	Genetic diseases; Rare diseases; Metabolic diseases
retro_hsap_4096	KNOWN_PSEUDOGENE	ENSG00000132549	VPS13B	yes	-	-	216550	COHEN SYNDROME; COH1;;COH;;HYPOTONIA, OBESITY, AND PROMINENT INCISORS;;PEPPER SYNDROME;;CHS1, FORMERLY	Neuronal diseases; Eye diseases; Endocrine diseases; Blood diseases; Oral diseases	Genetic diseases; Rare diseases; Fetal diseases; Metabolic diseases
retro_hsap_4097	KNOWN_PSEUDOGENE	ENSG00000132549	VPS13B	yes	-	-	216550	COHEN SYNDROME; COH1;;COH;;HYPOTONIA, OBESITY, AND PROMINENT INCISORS;;PEPPER SYNDROME;;CHS1, FORMERLY	Neuronal diseases; Eye diseases; Endocrine diseases; Blood diseases; Oral diseases	Genetic diseases; Rare diseases; Fetal diseases; Metabolic diseases
retro_hsap_4098	KNOWN_PSEUDOGENE	ENSG00000104450	SPAG1	yes	-	-	615505	CILIARY DYSKINESIA, PRIMARY, 28; CILD28;;CILIARY DYSKINESIA, PRIMARY, 28, WITH OR WITHOUT SITUS INVERSUS	Reproductive diseases; Respiratory diseases; Ear diseases	Genetic diseases; Rare diseases; Fetal diseases
retro_hsap_4101	KNOWN_PSEUDOGENE	ENSG00000083307	GRHL2	yes	-	-	608641	DEAFNESS, AUTOSOMAL DOMINANT 28; DFNA28	Ear diseases; Neuronal diseases; Blood diseases; Cardiovascular diseases	Genetic diseases; Rare diseases; Fetal diseases
retro_hsap_4101	KNOWN_PSEUDOGENE	ENSG00000083307	GRHL2	yes	-	-	616029	ECTODERMAL DYSPLASIA/SHORT STATURE SYNDROME; ECTDS	Skin diseases; Oral diseases	Genetic diseases; Fetal diseases; Rare diseases
retro_hsap_4101	KNOWN_PSEUDOGENE	ENSG00000083307	GRHL2	yes	-	-	618031	CORNEAL DYSTROPHY, POSTERIOR POLYMORPHOUS, 4; PPCD4	Neuronal diseases; Eye diseases	Genetic diseases; Fetal diseases; Rare diseases
retro_hsap_4107	KNOWN_PSEUDOGENE	ENSG00000169946	ZFPM2	yes	-	-	187500	TETRALOGY OF FALLOT; TOF	Cardiovascular diseases; Skin diseases; Respiratory diseases; Blood diseases	Genetic diseases; Rare diseases; Fetal diseases
retro_hsap_4107	KNOWN_PSEUDOGENE	ENSG00000169946	ZFPM2	yes	-	-	610187	DIAPHRAGMATIC HERNIA 3; DIH3	Gastrointestinal diseases; Respiratory diseases; Muscle diseases	Genetic diseases; Rare diseases; Fetal diseases
retro_hsap_4107	KNOWN_PSEUDOGENE	ENSG00000169946	ZFPM2	yes	-	-	616067	46,XY SEX REVERSAL 9; SRXY9;;46,XY SEX REVERSAL, ZFPM2-RELATED	Endocrine diseases; Reproductive diseases	Genetic diseases; Rare diseases; Fetal diseases
retro_hsap_4108	KNOWN_PSEUDOGENE	ENSG00000164830	OXR1	yes	-	-	213000	CEREBELLAR HYPOPLASIA/ATROPHY, EPILEPSY, AND GLOBAL DEVELOPMENTAL DELAY; CHEGDD	Neuronal diseases; Eye diseases	Genetic diseases; Fetal diseases; Rare diseases
retro_hsap_4121	KNOWN_PSEUDOGENE	ENSG00000107104	KANK1	yes	-	-	612900	CEREBRAL PALSY, SPASTIC QUADRIPLEGIC, 2; CPSQ2	Neuronal diseases	Genetic diseases
retro_hsap_4127	KNOWN_PSEUDOGENE	ENSG00000178445	GLDC	yes	-	-	605899	GLYCINE ENCEPHALOPATHY; GCE;;HYPERGLYCINEMIA, NONKETOTIC; NKH HYPERGLYCINEMIA, TRANSIENT NEONATAL, INCLUDED; TNH, INCLUDED	Neuronal diseases; Eye diseases; Respiratory diseases	Genetic diseases; Rare diseases; Metabolic diseases
retro_hsap_4295	KNOWN_PSEUDOGENE	ENSG00000095209	TMEM38B	yes	-	-	615066	OSTEOGENESIS IMPERFECTA, TYPE XIV; OI14;;OI, TYPE XIV	Bone diseases; Oral diseases; Eye diseases; Neuronal diseases	Genetic diseases; Rare diseases; Fetal diseases
retro_hsap_4296	KNOWN_PSEUDOGENE	ENSG00000148143	ZNF462	yes	-	-	618619	WEISS-KRUSZKA SYNDROME; WSKA	Neuronal diseases	Genetic diseases
retro_hsap_4303	KNOWN_PSEUDOGENE	ENSG00000030304	MUSK	yes	-	-	208150	FETAL AKINESIA DEFORMATION SEQUENCE 1; FADS1;;FETAL AKINESIA DEFORMATION SEQUENCE; FADS;;PENA-SHOKEIR SYNDROME, TYPE I;;FETAL AKINESIA SEQUENCE;;ARTHROGRYPOSIS MULTIPLEX CONGENITA WITH PULMONARY HYPOPLASIA	Respiratory diseases	Genetic diseases; Rare diseases; Fetal diseases
retro_hsap_4303	KNOWN_PSEUDOGENE	ENSG00000030304	MUSK	yes	-	-	616325	MYASTHENIC SYNDROME, CONGENITAL, 9, ASSOCIATED WITH ACETYLCHOLINE RECEPTOR DEFICIENCY; CMS9	Neuronal diseases	Genetic diseases
retro_hsap_4308	KNOWN_PSEUDOGENE	ENSG00000148180	GSN	yes	-	-	105120	AMYLOIDOSIS, FINNISH TYPE;;AMYLOIDOSIS V;;AMYLOIDOSIS, MERETOJA TYPE;;AMYLOID CRANIAL NEUROPATHY WITH LATTICE CORNEAL DYSTROPHY;;AMYLOIDOSIS DUE TO MUTANT GELSOLIN CEREBRAL AMYLOID ANGIOPATHY, GSN-RELATED, INCLUDED;;CORNEAL DYSTROPHY, LATTICE TYPE I /.../LUDED; CDL2, INCLUDED;;LATTICE CORNEAL DYSTROPHY, TYPE II, INCLUDED; LCD2, INCLUDED	Neuronal diseases; Eye diseases; Bone diseases; Skin diseases; Nephrological diseases	Genetic diseases; Rare diseases; Metabolic diseases
retro_hsap_4666	KNOWN_PSEUDOGENE	ENSG00000198947	DMD	yes	-	-	300376	MUSCULAR DYSTROPHY, BECKER TYPE; BMD;;BECKER MUSCULAR DYSTROPHY;;MUSCULAR DYSTROPHY, PSEUDOHYPERTROPHIC PROGRESSIVE, BECKER TYPE	Neuronal diseases; Muscle diseases; Cardiovascular diseases	Genetic diseases; Rare diseases
retro_hsap_4666	KNOWN_PSEUDOGENE	ENSG00000198947	DMD	yes	-	-	302045	CARDIOMYOPATHY, DILATED, 3B; CMD3B;;CARDIOMYOPATHY, DILATED, X-LINKED; XLCM	Cardiovascular diseases; Bone diseases; Immune diseases; Neuronal diseases; Respiratory diseases; Ear diseases; Blood diseases	Genetic diseases; Rare diseases
retro_hsap_4666	KNOWN_PSEUDOGENE	ENSG00000198947	DMD	yes	-	-	310200	MUSCULAR DYSTROPHY, DUCHENNE TYPE; DMD;;DUCHENNE MUSCULAR DYSTROPHY;;MUSCULAR DYSTROPHY, PSEUDOHYPERTROPHIC PROGRESSIVE, DUCHENNE TYPE	Neuronal diseases; Eye diseases; Muscle diseases	Genetic diseases; Rare diseases
retro_hsap_4667	KNOWN_PSEUDOGENE	ENSG00000198947	DMD	yes	-	-	300376	MUSCULAR DYSTROPHY, BECKER TYPE; BMD;;BECKER MUSCULAR DYSTROPHY;;MUSCULAR DYSTROPHY, PSEUDOHYPERTROPHIC PROGRESSIVE, BECKER TYPE	Neuronal diseases; Muscle diseases; Cardiovascular diseases	Genetic diseases; Rare diseases
retro_hsap_4667	KNOWN_PSEUDOGENE	ENSG00000198947	DMD	yes	-	-	302045	CARDIOMYOPATHY, DILATED, 3B; CMD3B;;CARDIOMYOPATHY, DILATED, X-LINKED; XLCM	Cardiovascular diseases; Bone diseases; Immune diseases; Neuronal diseases; Respiratory diseases; Ear diseases; Blood diseases	Genetic diseases; Rare diseases
retro_hsap_4667	KNOWN_PSEUDOGENE	ENSG00000198947	DMD	yes	-	-	310200	MUSCULAR DYSTROPHY, DUCHENNE TYPE; DMD;;DUCHENNE MUSCULAR DYSTROPHY;;MUSCULAR DYSTROPHY, PSEUDOHYPERTROPHIC PROGRESSIVE, DUCHENNE TYPE	Neuronal diseases; Eye diseases; Muscle diseases	Genetic diseases; Rare diseases
retro_hsap_4692	KNOWN_PSEUDOGENE	ENSG00000079482	OPHN1	yes	-	yes	300486	MENTAL RETARDATION, X-LINKED, WITH CEREBELLAR HYPOPLASIA AND DISTINCTIVE FACIAL APPEARANCE;;MENTAL RETARDATION, X-LINKED 60, FORMERLY; MRX60, FORMERLY	Neuronal diseases; Mental diseases	Genetic diseases; Fetal diseases; Rare diseases
retro_hsap_4717	KNOWN_PSEUDOGENE	ENSG00000085224	ATRX	yes	-	-	300448	ALPHA-THALASSEMIA MYELODYSPLASIA SYNDROME; ATMDS;;HEMOGLOBIN H DISEASE, ACQUIRED	Blood diseases	Genetic diseases; Rare diseases
retro_hsap_4717	KNOWN_PSEUDOGENE	ENSG00000085224	ATRX	yes	-	-	301040	ALPHA-THALASSEMIA/MENTAL RETARDATION SYNDROME, X-LINKED; ATRX;;ALPHA-THALASSEMIA/MENTAL RETARDATION SYNDROME, NONDELETION TYPE;;ATR-X SYNDROME;;ATR, NONDELETION TYPE	Neuronal diseases; Reproductive diseases; Endocrine diseases; Blood diseases; Mental diseases	Genetic diseases; Fetal diseases; Rare diseases
retro_hsap_4717	KNOWN_PSEUDOGENE	ENSG00000085224	ATRX	yes	-	-	309580	MENTAL RETARDATION-HYPOTONIC FACIES SYNDROME, X-LINKED, 1; MRXHF1;;SMITH-FINEMAN-MYERS SYNDROME 1; SFM1;;SFMS;;XLMR-HYPOTONIC FACIES SYNDROME;;CARPENTER-WAZIRI SYNDROME;;CHUDLEY-LOWRY SYNDROME;;HOLMES-GANG SYNDROME	Neuronal diseases	Genetic diseases; Fetal diseases; Rare diseases
retro_hsap_4720	KNOWN_PSEUDOGENE	ENSG00000165288	BRWD3	yes	-	-	300659	MENTAL RETARDATION, X-LINKED 93; MRX93;;MENTAL RETARDATION, X-LINKED, WITH MACROCEPHALY	Neuronal diseases; Mental diseases	Genetic diseases; Fetal diseases; Rare diseases
retro_hsap_4762	KNOWN_PSEUDOGENE	ENSG00000147274	RBMX	yes	-	-	300238	MENTAL RETARDATION, X-LINKED, SYNDROMIC 11; MRXS11;;SHASHI X-LINKED MENTAL RETARDATION SYNDROME; SMRXS;;MENTAL RETARDATION, X-LINKED, SHASHI TYPE	Neuronal diseases; Mental diseases	Genetic diseases; Fetal diseases; Rare diseases
retro_hsap_4792	KNOWN_PSEUDOGENE	ENSG00000149970	CNKSR2	yes	-	-	301008	MENTAL RETARDATION, X-LINKED, SYNDROMIC, HOUGE TYPE; MRXSHG	Neuronal diseases; Mental diseases	Genetic diseases; Fetal diseases; Rare diseases
retro_hsap_4795	KNOWN_PSEUDOGENE	ENSG00000101868	POLA1	yes	-	-	301030	VAN ESCH-O'DRISCOLL SYNDROME; VEODS;;MENTAL RETARDATION, X-LINKED, SYNDROMIC, VAN ESCH-O'DRISCOLL TYPE; MRXSVEOD	Neuronal diseases; Reproductive diseases; Endocrine diseases; Mental diseases	Genetic diseases; Rare diseases
retro_hsap_4795	KNOWN_PSEUDOGENE	ENSG00000101868	POLA1	yes	-	-	301220	PIGMENTARY DISORDER, RETICULATE, WITH SYSTEMIC MANIFESTATIONS, X-LINKED; PDR;;XLPDR	Eye diseases; Bone diseases; Blood diseases; Skin diseases; Gastrointestinal diseases	Genetic diseases; Rare diseases
retro_hsap_4800	KNOWN_PSEUDOGENE	ENSG00000169306	IL1RAPL1	yes	-	-	300143	MENTAL RETARDATION, X-LINKED 21; MRX21;;MENTAL RETARDATION, X-LINKED 34; MRX34	Neuronal diseases; Mental diseases	Genetic diseases; Fetal diseases; Rare diseases
retro_hsap_4823	KNOWN_PSEUDOGENE	ENSG00000182872	RBM10	yes	-	-	311900	TARP SYNDROME; TARPS;;TALIPES EQUINOVARUS, ATRIAL SEPTAL DEFECT, ROBIN SEQUENCE, AND PERSISTENCE OF LEFT SUPERIOR VENA CAVA;;PIERRE ROBIN SYNDROME WITH CONGENITAL HEART MALFORMATION AND CLUBFOOT	Cardiovascular diseases	Genetic diseases; Rare diseases; Fetal diseases
retro_hsap_4852	KNOWN_PSEUDOGENE	ENSG00000090889	KIF4A	yes	-	-	300923	MENTAL RETARDATION, X-LINKED 100; MRX100	Neuronal diseases; Mental diseases	Genetic diseases; Fetal diseases; Rare diseases
retro_hsap_4855	KNOWN_PSEUDOGENE	ENSG00000147133	TAF1	yes	-	-	300966	MENTAL RETARDATION, X-LINKED, SYNDROMIC 33; MRXS33	Neuronal diseases; Mental diseases	Genetic diseases; Fetal diseases; Rare diseases
retro_hsap_4855	KNOWN_PSEUDOGENE	ENSG00000147133	TAF1	yes	-	-	314250	DYSTONIA 3, TORSION, X-LINKED; DYT3;;DYSTONIA-PARKINSONISM, X-LINKED; XDP;;TORSION DYSTONIA-PARKINSONISM, FILIPINO TYPE	Neuronal diseases; Muscle diseases; Oral diseases	Genetic diseases; Rare diseases
retro_hsap_4879	KNOWN_PSEUDOGENE	ENSG00000147202	DIAPH2	yes	-	-	300511	PREMATURE OVARIAN FAILURE 2A; POF2A	Reproductive diseases; Endocrine diseases; Bone diseases	Genetic diseases; Rare diseases
References
*Rosikiewicz, W., Kabza, M., Kosiński, J.G., Ciomborowska-Basheer, J., Kubiak, M.R., Makałowska, I., 2017. RetrogeneDB–a database of plant and animal retrocopies. Database 2017. https://doi.org/10.1093/database/bax038
**Kubiak, M.R., Szcześniak, M.W., Makałowska, I., 2020. Complex Analysis of Retroposed Genes’ Contribution to Human Genome, Proteome and Transcriptome. Genes 11, 542. https://doi.org/10.3390/genes11050542
Supplementary file is a part of a review: Ciomborowska-Basheer, J., Staszak, K., Kubiak, M.R., Makałowska, I., 2021. Not so dead genes – retrocopies as regulators of their dis-ease-related progenitors and hosts.
